# Supplementary material for: USP22 drives tumor immune evasion and checkpoint blockade resistance through EZH2-mediated epigenetic silencing of MHC-I
Source: J Clin Invest. 2025 Nov 18;136(1):e193162. doi: 10.1172/JCI193162 (PMC12721901; doi:10.1172/JCI193162)
Supplement: Supporting data values [file jci-136-193162-s317.xlsx]

## Sheet: Figure 1
Figure 1B	RM1 H2Kb			MC38 H2Kb			RM1 b2M			MC38 b2M			Figure 1C	Relative mRNA expression (FC) RM1 Cells								Relative mRNA expression (FC) mc38 Cells								Figure 1D	MFI of pMHC-I
	WT	KO		WT	KO		WT	KO		WT	KO				WT			KO					WT			KO						WT			KO
	5732	9570		4435	7365		4078	7676		2888	7301			B2M	0.846156	1.08043	1.07341	4.14842	4.90791	3.89374		B2M	0.994781	1.00041	1.00481	2.9796	3.03718	2.6231			RM1	1325	1342	1384	3604	3476	3352
	5688	9959		4425	7269		4047	7986		2882	7237			H2K1	0.920707	1.06223	1.01706	3.51279	3.40145	3.48651		H2K1	1.09532	0.908749	0.99593	1.47309	1.39224	2.02419			MC38	6703	6308	5964	10747	11377	11560
	5756	10012		4263	7269		4014	7934		2744	7253			TAP1	1.02422	1.04475	0.931023	1.6316	1.21687	1.49875		TAP1	1.00396	1.00544	0.990604	1.54964	0.788647	1.97574
														TAP2	0.96197	1.03766	1.00037	1.16926	1.70653	2.09796		TAP2	1.08185	0.898382	1.01977	1.67369	2.30022	1.78186
														PSMB8	1.06342	0.983227	0.953356	0.865109	1.0186	0.871417		PSMB8	1.03349	0.977069	0.989437	1.28822	1.14549	1.13523
														PSMB9	1.00665	0.984299	1.00905	1.60343	1.45137	1.1733		PSMB9	1.09457	1.17962	0.725809	0.948683	1.30107	1.34593
														PSMB10	0.944756	0.89679	1.15845	0.832076	0.935209	0.600615		PSMB10	0.975472	0.95559	1.01644	1.13882	1.07363	0.78812
Figure 1F		WT									KO										Figure 1G	% in CD8+ T cells in RM1 cells										Figure 1H	% in CD8+ T cells in MC38 cells
	MC38	80.9408	82.2591	99.1985	90.1443	104.074	100.84	114.297	110.193	118.053	28.5805	35.0976	23.929	34.3513	37.0626	25.0981	41.1669	32.3614	45.5696				WT				KO							WT				KO
	RM1	90.8423	106.096	98.5884	112.786	92.2959	99.9026	118.999	94.3071	86.1827	34.9072	36.1418	30.5861	34.4691	32.3982	22.0236	24.1742	23.537	29.1325			GZMB	3.79	5.59	5.35	7.94	14.8	19.7	17.9	17.7			GZMB	7.69	8.85	9.07	7.32	14.2	14.8	15.1	12.7
																						IFN-γ	1.77	2.39		2.68	8.92	8.89	9.27	9.32			IFN-γ	13.4	12.5	10.9	12.8	14	13	12.8	14.9
																						TNF-α	2.75	2.03	2.3	1.98	5.11	6.53	5.62	4.89			TNF-α	5.45	5.17	4.68	4.34	5.74	7.35	7.13	5.93
																						CD69	27.6	31.4	29.8	31.6	55.4	55.5	60.6	58.2			CD69	24	23.4	24.5	22	29.1	26.7	26.6	26.1
	% in CD8+ T cells in RM1 cells											% in CD8+ T cells in MC38 cells
Figure 1I		DMSO				S02					Figure 1J		DMSO				S02					Figure 1K	IFN-g ( pg/mL)																				TNF-a ( pg/mL)
	GZMB	12.8	8.87	9.35	9.02	17.4	18.2	18.3	17.5			GZMB	7.97	7.24	7.32	7.59	29	29.1	31.3	22.6				WT									KO											WT
	IFN-γ	1.19	1.22	0.98	1.71	4.26	3.06	1.75	9.32			IFN-γ	4.08	3.74	3.42	3.37	7.51	5.75	8.38	6.03			RM1	2056.78	2208.06	2403	2077.41	2215.43	2646.63	1818.04	2467.65	2893.9	2639.14	3090.41	2470.12	3234.63	3422.88	3623.1	3236.8	3386.27	3625.45		RM1	192.99	232.89	212.033	131.986	148.986	203.39
	TNF-α	3.9	3.84	3.36	3.25	5.03	3.38	3.95	4.83			TNF-α	3.39	3.46	2.72	3.2	6.38	7.02	7.96	6.21			MC38	2957.12	3184.24	2983.06	3370.08	2771.65	2958.1	2983.43	2970.02	2976.37	4555.29	4035.59	3291.98	4682.98	3511.98	3791.8	5239.8	4550.12	3616.08		MC38	248.81	274.143	325.69	178.571	207.786	219.19
	CD69	47.2	35.9	38.3	37.6	51.9	44.4	51.6	53.4			CD69	18.9	15.3	13.6	16.6	25.4	29.2	37.8	24.4
Figure 1L	IFN-g (pg/mL)																					TNF-a (pg/mL)
		DMSO									S02												DMSO									S02
	RM1	1966.24	2275.82	2233.1	2482.49	2614.18	2064.94	2019.18	2645.45	2030.73	2800.33	3038.61	2637.49	2646.16	2411.63	3206.92	2942.78	2792.1	2634.76			RM1	139.762	109.286	191.714	205.667	137	117.952	196.714	170.286	272.286	345.952	197.476	211.619	145.571	225.095	236.238	207.905	196.571	256.19
	MC38	2449.35	2893.59	2665.71	3566.39	3188.73	2668.18	3195.84	2797.65	2664.24	3938.86	3408.94	3193.86	3823.73	3188.45	3770.27	4036.35	3389.75	3646.04			MC38	202.381	233.048	287.048	259.619	286.81	208.143	320.286	195.048	269.333	355.095	293.19	393.524	241.81	391.952	383	332.381	341.905	391.667
Figure 1N	Normalized cell viability (%)
		WT									KO									B2M KO									USP22 KO+B2M KO
	RM1	97.0109	101.987	108.651	93.4788	88.4583	89.6357	114.627	101.254	104.897	39.3642	31.5891	52.3375	27.4572	24.5693	36.0542	40.9636	43.8737	36.6984	160.744	154.68	146.394	149.659	175.739	171.096	160.122	162.299	161.144	160.322	151.836	136.442	149.193	147.993	157.857	150.126	158.479	160.122
	MC38	89.3881	96.9437	104.78	82.8627	89.5442	111.618	112.929	119.673	92.2605	41.4001	31.4091	22.7295	47.8006	41.9933	41.1504	37.6223	34.4689	42.4617	162.634	183.053	148.647	164.164	153.299	185.364	186.457	137.47	160.824	132.693	124.107	130.632	178.526	175.654	155.329	149.271	164.196	165.694
Figure 1O	% GZMB+ in CD8+ T cells					Figure 1P	% IFN-g+ in CD8+ T cells					Figure 1Q	CD69 MFI
	WT	KO	B2M KO	USP22 KO+B2M KO			WT	KO	B2M KO	USP22 KO+B2M KO			WT	KO	B2M KO	USP22 KO+B2M KO
	5.03	17.1	2.1	2.85			18.2	23.6	9.38	8.89			4555	5882	1971	1484
	7.41	13.4	0.93	1.8			20.6	20.8	10.7	10.7			4826	5926	2622	1791
	7.65	12.5	1.48	1.57			19	21.7	10.9	10.4			4704	5857	2607	2362
	6.71	13.5	1.76	2.08			19	20.4	11.4	9.82			4690	5628	2562	2459
[truncated: 12 more columns]

## Sheet: Figure 2
	Figure 2A	RM1 (Tumor volume mm3)														Figure 2B	RM1 Tumor mass (g)			Figure 2C	RM1 (Tumor volume mm3)														Figure 2D	RM1 Tumor mass (g)
		Days	WT						KO								WT	KO			Days	WT						KO								WT	KO		Figure 2E	RM1	WT						KO
		0	0	0	0	0	0	0	0	0	0	0	0	0			1.25	0.21			0	0	0		0	0	0	0	0	0	0	0	0			1.15	1			H-2Kd	758	881	804	846	769	1177	1456	1441	1363
		8	47.652	18.45	27.436	12.9605	50.024	32.1715	17.1	25.0965	4.6	20.808	22.382	19.968			0.81	0.12			7	11.025	25.48		23.976	3.402	53.621	10.08	9.9275	11.2995	3.332	10.051	21.15			1.47	0.65			B2M	1353	1585	1365	1497	1338	1575	1877	2143	2253
		10	61.7625	60.75	28.7875	27.216	39.701	43.808	15.979	30.8025	33.934	19.652	76.7295	55.9625			0.51	0.04			10	88.75	99.144		117.6	137.984	218.489	51.156	105.644	37.926	3.332	12.0285	117.212			1.3	0.85
		12	127.008	118.354	92.5	92.697	42.598	215.136	32.856	23.1275	25.1125	32.49	76.032	5.324			0.63	0.11			12	436.364	230.625		566.636	960.756	709.838	238.136	289.858	237.917	247.799	169.882	492.993			2	0.38
		14	173.4	372.287	465.408	480.128	128.576	455.054	39.69	36.504	25.272	18.944	30.8025	27.216			2.2	0.06			14	661.567	401.157		1356.24	1132.88	1671.49	487.142	423.612	334.988	755.212	265.88	305.344			0.58	0.31
		16	250.312	670.592	814.495	773.344	276.538	1037.88	60.7475	48.749	34.656	23.698	36.822	20.691			1.73	0.09																			0.2
		18	563.558	1294.34	1380.69	1155.69	491.834	1555.34	93.288	94.8395	41.8275	18.944	73.2305	17.2405
	Figure 2F	% CD8+ in TILs			% CD4+ in TILs			Figure 2G	No. of CD8+ T cells/HPF			Figure 2H	% GZMB+ in CD8+ TILs			Figure 2I	% IFN-g+ in CD8+ TILs			Figure 2J	% TNF-a+ in CD8+ TILs			Figure 2K	RM1 (Tumor volume mm3)														Figure 2L	RM1 Tumor mass (g)
		WT	KO		WT	KO			WT	KO			WT	KO			WT	KO			WT	KO			Days	WT						KO								WT	KO
		14.4	18.8		13.2	20.1			13	26			8.5	60.5			11.3	60.7			2.55	17.6			0	0	0	0	0	0	0	0	0	0	0	0				1.64	1.08
		11.8	17		15.2	21.5			9	30			5.75	57.9			17.3	53.4			10.3	27			6	119.072	111.392	99.0945	111.012	131.072	137.216	134.946	99.238	50.807	97.556	102.602	116.614			1.12	1.43
		6.25	21.9		10.9	18.3			12	30			28.7	74.1			24.8	67.5			13.5	22.3			8	205.35	227.812	189.584	194.062	218.489	196.599	227.812	177.45	143.65	173.4	141.537	249.444			1.09	1.17
		13.6	25.8		16.8	16.1			14	25			9.49	78.2			9.08	70.3			0.77	27.4			10	410.432	622.913	384.552	380.894	512.488	639.45	459.418	438.893	291.964	321.048	306.936	403.502			1.27	0.86
		13.1	16.1		17.1	14.9			7	35			9.04	33.7			9.14	25.4			1.07	2.61			12	703.869	1153.22	604.513	776.223	886.075	1430.66	843.648	818.748	591.658	509.913	550.854	586.154			1.59	0.92
		11.5	20.1		16.2	15.8			10	29			5.67	64			16.5	55			9.68	11.2			14	1333.58	1983.69	1091.33	1049.32	1590.17	1975.39	1373.62	1441.65	1083.43	921.736	955.867	923.191			1.92	1.05
									33	32
									13	26
									12	31
									26	24
									19	33
									21	23
	Figure 2M	Days	RM1 (Tumor volume mm3)																													Figure 2N	RM1 Tumor mass (g)					Figure 2O	% CD8+ TILs					Figure 2P	% GZMB+ in CD8+ TILs
			WT								KO								B2M KO						B2M KO+USP22 KO								WT	KO	B2m KO	USP22 KO+B2m KO			WT	KO	B2m KO	USP22 KO+B2m KO			WT	KO	B2m KO	USP22 KO+B2m KO
		0	0	0	0	0	0	0	0	0	0	0	0	0	0	0	0	0	0	0	0	0	0	0	0	0	0	0	0	0			0.501	0.154	1.072	0.713			8.93	16.2	6.06	8.76			48.8	67.7	52.4	40.4
		4	27.1377	28.3359	18.2898	18.69	26.9806	35.8893	36.2606	27.1936	20.1355	18.1086	21.8929	20.5312	19.1965	17.1236	23.8957	19.8405	18.5706	25.143	36.2255	25.4187	41.7833	41.7659	37.184	31.8531	43.3635	30.7091	35.1821	22.7672			0.504	0.066	0.803	1.017			10.2	20.5	7.65	9.39			48.1	62.8	53.2	37.8
		6	43.3632	38.3621	36.9937	38.6533	43.2438	63.7811	54.1673	47.6375	26.6779	27.7459	26.8047	31.8815	26.1076	24.2309	28.188	33.2054	39.6576	75.057	59.8639	84.6725	79.8206	102.222	100.479	73.162	63.7628	61.7472	58.0035	45.1676			0.254	0.053	1.298	0.488			10.9	26.2	7.85	8.56			49.6	47.8	20.2	51.8
		8	79.3546	114.394	71.4342	66.6073	77.4562	93.5114	73.7943	82.3283	40.7958	36.9541	35.2297	40.4362	30.1036	33.8385	28.1977	35.1821	138.273	133.482	149.729	167.331	132.3	139.518	172.037	124.024	97.6593	108.715	114.558	71.7513			0.471	0.052	1.115	0.749			9.72	15.4	9.15	7.09			38.5	62.2	26.7	42.6
		10	132.727	246.375	115.698	144.19	107.428	110.756	100.002	96.6865	58.7829	43.1335	43.4545	42.6906	27.7923	60.9253	31.1487	39.6352	271.407	278.553	313.743	387.771	272.526	336.045	306.929	274.909	154.758	209.885	257.525	189.326			0.287	0.045	1.446	0.881			14.5	20.3	8.59	6.26			56.8	60.4	35	56
		12	185.315	391.701	148.322	212.016	142.919	153.965	146.333	139.656	93.9572	43.9811	38.9359	52.7188	29.6562	94.5955	37.3862	32.3501	430.557	429.034	483.018	735.058	501.516	822.626	486.634	497.746	292.005	396.759	504.148	337.037			0.298	0.163	1.05	0.386			10.6	21.1	9.28	9.38			42.7	47	36.8	16.7
		14	261.954	594.104	205.8	305.344	193.6	186.576	281.75	216	109.35	56.784	33.524	62.92	22.95	88.752	36.98	23.552	583.2	920.55	800.384	1357.4	785.7	1407.2	523.224	857.304	407.208	576.888	875.848	583.2			0.362	0.041					9.45	18.5					39.7	59.6
																																	0.307	0.037					10.3	20.5					40.2	45.5
[truncated: 3 more columns]

## Sheet: Figure 3
	Figure 3C	EZH2 integrated density	WT										KO
		RM1	9.557	10.934	10.07	5.444	8.534	11.32	9.322	16.264	13.498		6.858	8.527	8.617	6.857	7.163	5.685	4.499	4.732	5.141
		MC38	7.106	10.165	13.451	13.987	12.798	11.296	12.769	12.214	13.893	11.816	3.372	4.195	5.462	1.936	4.022	4.188	4.217	4.503	4.336	5.576
	Figure 3E	EZH2/IgG Ctrl (RM1)	WT			KO				EZH2/IgG Ctrl (MC38)	WT			KO
		B2M	1.05351	1.00637	0.940114	0.748469	0.788695	0.631844		B2M	1.03801	1.02571	0.936279	0.469737	0.399852	0.25747
		H2KB	0.934525	1.14059	0.924883	0.672286	0.795662	0.711025		H2KB	0.879071	1.18409	0.936836	0.702872	0.612721	0.429618
	Figure 3F	H3K27me3/IgG Ctrl (RM1)	WT			KO				H3K27me3/IgG Ctrl (MC38)	WT			KO
		B2M	1.05513	0.865214	1.07965	0.39986	0.475973	0.534957		B2M	1.08047	1.04415	0.875382	0.269414	0.39613	0.313268
		H2KB	0.884992	1.02332	1.09169	0.523005	0.429967	0.529358		H2KB	1.07258	0.891841	1.03558	0.784245	0.663964	0.748929
	Figure 3P	Hour	Empty Ctrl			Myc-USP22				Hour	Empty Ctrl			C185A
		0	104.06	93.0284	102.912	97.9627	98.3766	103.661		0	88.3557	108.189	103.455	94.378	86.1337	119.488
		1	76.6413	73.6582	79.7262	95.8358	83.9881	92.3423		1	90.0756	79.0484	76.7874	62.6334	73.9898	61.1682
		2	29.4815	24.3489	35.7126	61.6715	44.0631	54.718		2	37.2902	29.6936	45.2922	38.9785	25.4896	35.4876
		3	5.10502	5.9455	8.26919	44.9996	31.4803	46.1829		3	12.0215	11.0294	17.5742	5.21445	16.5194	9.29953
	Figure 3Q	Hour	Myc-USP22			Empty Ctrl			Myc-C185A
		0	102.367	102.43	95.2035	76.1727	102.88	120.947	77.5436	125.885	96.5712
		2	84.5976	94.6102	92.693	41.4187	50.3071	44.7528	35.8721	30.5769	53.2008
		4	62.8021	62.1668	59.8521	32.253	26.9619	24.1906	16.6357	19.8405	29.0991
		6	33.2218	33.6135	41.4249	13.4086	13.6378	15.6229	10.6006	8.91299	12.7715

## Sheet: Figure 4
Figure 4C	MB231								PC3								RM1								MC38
	Hour	PBS			IFN-gamma				Hour	PBS			IFN-gamma				Hour	PBS			IFN-gamma				Hour	PBS			IFN-gamma
	0	104.237	102.353	93.4106	77.0087	116.749	106.243		0	77.9995	114.705	100	83.257	114.627	103.508		0	106.895	90.0005	103.104	90.4373	97.9874	111.575		0	103.97	99.159	96.8711	113.622	98.1604	88.2181
	1	81.8265	91.1486	83.3206	38.1913	52.2094	51.3948		1	92.0753	90.4833	102.249	37.6034	39.68	37.5637		1	75.2791	65.5892	76.8709	90.4272	66.5572	83.1138		1	105.209	98.1839	78.5461	51.2209	71.3763	52.1858
	2	60.0778	82.6031	79.7978	13.3636	20.3211	19.6239		2	77.9707	81.1382	79.3272	19.2042	7.49785	9.12578		2	62.448	68.3062	53.2395	45.3124	19.7184	20.9497		2	82.9377	80.6423	71.0769	27.8217	33.8856	14.796
	3	43.7068	67.1071	63.1814	11.3494	10.3659	10.7002		3	47.2131	65.9366	48.321	9.61334	7.49337	3.96404		3	41.7032	49.9511	39.6272	20.9011	12.6346	17.1964		3	63.903	61.0717	46.9398	12.9138	6.82018	7.12094
Figure 4G	MC38																						RM1
		WT				KO				KO+EZH2				KO+EZH2 F667I				KO+EZH2 DeltaSET						WT				KO+EZH2				KO+EZH2				KO+EZH2 F667I				KO+EZH2 DeltaSET
	GZMB	9.84	10.1	9.36	8.01	30	27.8	32.1	35.4	14.5	16.8	14.9	13.4	31.6	29.7	31.9	30.9	26.8	28.3	28.8	30.1		GZMB	3.17	3.29	3.65	3.19	12.4	17	16.1	17	1.86	4.8	4.39	5.11	11.2	10.4	14.8	14.4	13.6	16.3	14.4	16.1
	IFN-γ	7.06	5.57	6.47	5.68	20.9	18.4	21	24.5	9.36	9.56	9.47	8.26	17	17.5	17.9	19	16	17.6	17.3	18.3		IFN-γ	2.07	2.61	4.83	3.88	7.77	10.7	10.1	9.6	1.3	4.6	3.84	6.36	7.65	6.75	8.47	10.4	8.35	9.4	8.37	10.5
	TNF-α	7.92	6.28	7.98	6.3	19.5	15.9	18.8	21.7	9.77	10.6	9.82	9.22	17.7	17.6	18.3	17.2	15.4	16.1	15.8	16.9		TNF-α	2.92	2.82	2.44	2.7	6.43	7.47	6.58	6.22	3.13	4.02	3.91	4.25	5.58	7.1	6.16	6.91	6.45	7.49	6.12	6.8
	CD69	39.6	36	41.3	37.4	59.1	55.1	57.1	61	39.8	39.4	38.5	37.5	50.1	47.9	51.6	49	43.9	46.8	43.9	47		CD69	31.7	31.3	30.5	29.7	54.5	56.3	60.4	60.3	14.1	30.2	28.7	22.8	53.8	58.3	57.8	61.1	56.7	55.9	60.1	55.6
Figure 4H		WT									KO									KO+EZH2									KO+EZH2 F667I									KO+EZH2 DeltaSET
	RM1	103.168	107.835	128.558	91.7605	85.7761	107.06	101.018	91.7217	83.1034	22.2139	29.612	44.0791	29.8444	18.1081	34.5312	28.237	26.0872	33.6016	99.4879	115.775	123.193	130.804	125.711	114.885	96.2148	95.2271	119.571	43.3432	44.8344	22.0783	33.6597	32.1878	24.9059	33.621	29.5926	26.6295	26.4358	24.1699	26.8425	37.7849	40.7674	41.6195	35.364	31.7036	27.2299
	MC38	88.0173	91.9394	90.0866	102.358	112.656	106.304	105.558	112.079	91.001	39.4851	27.358	17.8296	22.0645	21.5111	35.0337	41.1935	34.3359	31.7132	100.217	94.153	93.1424	99.5428	108.061	95.8373	105.294	88.0173	92.4687	30.4379	32.6035	41.1694	39.1242	28.128	47.1126	44.0568	29.0905	45.5967	41.7709	30.6304	31.4244	45.8373	41.7709	30.0048	45.1155	46.0058	51.6843
Figure 4J	MC38
	Days	WT					KO					KO+EZH2						KO+EZH2 F667I						KO+EZH2 DeltaSET
	0	0	0	0	0	0	0	0	0	0	0	0	0	0	0	0	0	0	0	0	0	0	0	0	0	0	0	0	0
	4	38.0898	41.7403	53.2316	45.3257	64.1542	37.2786	33.9886	44.6025	47.9972	31.0395	58.4919	35.1821	36.2004	31.1487	31.006	36.9193	42.5913	47.6191	41.308	44.2183	42.8923	34.6526	44.2786	41.1629	25.9123	30.5234	43.3752	38.8714
	6	98.2362	71.1728	71.9264	71.4342	62.2728	22.5585	33.8486	34.0138	36.6033	34.331	48.7662	46.1713	45.067	48.4075	61.3625	30.9438	29.0225	32.8186	36.9193	32.4422	34.3993	23.252	49.982	23.0263	35.0521	25.1738	24.9474	23.1293
	8	258.931	96.6001	114.584	140.481	80.1355	26.6779	66.5856	30.0771	27.7459	30.9236	71.7995	79.6928	77.4562	96.2069	145.654	47.1521	51.0855	61.2998	60.7267	43.2468	45.0811	35.3068	69.9161	54.2358	30.4704	41.9904	55.2757	18.1629
	12	626.776	194.959	137.873	243.656	122.504	17.3109	50.458	36.77	18.8993	39.6461	95.0827	108.985	79.579	163.033	212.405	63.0978	96.2069	90.0465	75.7596	49.3096	74.2491	30.8767	64.891	35.2212	33.6689	60.1862	75.7596	15.2862
	14	1135.61	306.848	229.983	362.338	171.206	12.5678	77.3556	57.7635	23.4179	55.7268	94.5416	198.363	123.601	233.154	326.028	86.7093	135.181	114.582	118.918	93.3233	124.686	46.3303	103.841	48.0463	54.5832	108.592	96.0876	22.4334
	16	1736.13	576.928	351.424	569.245	255.613	10.3125	95.992	63.36	25.92	70.886	133.952	275.699	253.629	350.142	577.98	157.577	188.356	183.787	149.988	144.462	219.108	66.816	152.1	63.36	86.528	180.668	137.5	10.9375
Figure 4K	MC38
	WT	KO	KO+EZH2	KO+EZH2 F667I	KO+EZH2 DeltaSET
	1.449	0.12	0.199	0.224	0.159
	0.617	0.128	0.343	0.237	0.056
	0.641	0.085	0.254	0.154	0.079
	0.56	0.026	1.11	0.192	0.183
	0.37	0.104	0.666	0.318	0.087
			0.223	0.066	0.077
Figure 4L	MC38	WT					KO					KO+EZH2						KO+EZH2 F667I						KO+EZH2 DeltaSET
	H-2KB	9472	10813	9192	8008	9936	21806	18432	19440	20688	19630	8091	15071	14161	8437	8717	12854	22472	21284	20737	21399	18138	20558	25506	19996	24005	21776	27890	22748
	B2M	1070	1445	1160	760	805	2864	1928	1962	2421	2147	751	1585	1543	868	814	1201	2820	2611	2176	2379	2059	2063	2643	2126	2676	2855	2585	3076
Figure 4M	MC38
	WT	KO	KO+EZH2	KO+EZH2 F667I	KO+EZH2 DeltaSET
	13.7	20.8	13.3	15.1	16
	15.3	19.2	14.7	13.7	14.8
	13.4	19.1	13.3	21.1	15.6
	14.6	19.9	15.2	15.1	22.2
	14.2	15.4	14.3	14.6	13.9
			13.3	15.3	14.1
Figure 4N	MC38
	WT	KO	KO+EZH2	KO+EZH2 F667I	KO+EZH2 DeltaSET
	4.18	29.3	6.47	16.6	6.42
	3.38	24.5	5.57	22.3	15.5
	5.94	22.5	3.96	8.96	9
	5.09	23.9	14.2	13.4	8.25
	2.33	14.9	5.01	22.2	34.7
			7.33	14.6	24.8

## Sheet: Figure 5
	Figure 5B	H score of tumoral USP22	H score of tumoral B2M		H score of tumoralUSP22	CD8 infiltration		H score of tumoral USP22	H score of tumoral EZH2		Figure 5C	B2M H score			% CD8 T cells			EZH2 H score			Figure 5E	B2M H score			% CD8 T cells			EZH2 H score			Figure 5G	B2M H score			% CD8 T cells			EZH2 H score			Figure 5H	B2M mRNA	USP22 mRNA		Figure 5I	Breast Cancer			Prostate Cancer
		42.4	0.461791		42.4	6.91826		42.4	0.329			USP22 LOW	USP22 HIGH		USP22 Low	USP22 High		USP22 Low	EZH2			USP22 Low	USP22 High		USP22 LOW	USP22 High		USP22 Low	USP22 High			USP22 Low	USP22 HIgh		USP22 Low	USP22 HIgh		USP22 Low	USP22 HIgh			188.24	26.7672			CD8 Score	USP22		CD8 Score
		268.65	21.7411		268.65	1.16409		268.65	230.911			1.22255	11.5397		5.87362	0.051371		3.51865	229.982			120.13	2.26		120.13	2.26		12.38	12.03			2.924	28.57		4149.28	574.283		157.92	40.24			325.651	63.5603			3.46087	12.6581		5.06557
		167.54	41.1548		167.54	0.028392		167.54	3.9762			212.977	21.0115		1.55438	0		24.1714	8.554			38.67	55.18		38.67	55.18		22.82	4.624			0.9351	15.71		1254.4	371.083		61.61	113.34			50.706	59.0942			7.30383	11.5789		4.92643
		297.6	11.4801		297.6	0.051106		297.6	228.796			259.686	11.4801		1.4684	0.051106		6.24179	228.796			96.75	17.97		96.75	17.97		2.648	5.729			89.84	100.44		1372.83	190.922		7.975	97.66			61.8828	39.0922			7.27033	11.9543		5.40463
		54.5161	3.27723		54.5161	11.4485		54.5161	1.01884			0.404067	6.67828		6.05348	0		0.287875	8.36976			29.51	2.819		29.51	2.819		14.18	9.892			19.45	17.61		4226.68	218.171		11.41	115.36			241.175	77.5388			5.78133	11.8839		4.21687
		275.46	216.442		275.46	0.634095		275.46	251.488			0.071762	6.64384		4.32273	0		77.2525	8.32658			45.29	33.35		45.29	33.35		3.181	34.99			45.43	38.37		4559.73	194.093		151.34	67.48			223.255	51.2567			5.4098	12.6309		3.3655
		167.54	4.21154		167.54	0.084231		167.54	1.1562			168.738	75.4772		3.18988	0.462085		27.9012	179.961			200.97	4.328		200.97	4.328		7.483	4.423			2.804	105.54		1557.68	2103.64		74.63	129.05			23.2664	83.3427			7.32277	12.5841		3.78943
		34.54	275.846		34.54	9.7291		34.54	2.3876			168.738	210.694		3.18988	0.895936		27.9012	219.278			17.12	58.72		17.12	42.91		8.659	13.9572			26.17	5.299		3449.42	1133.79		131.8	35.67			68.9987	69.4697			8.4512	12.6215		5.0512
		45.3	265.668		45.3	1.24926		45.3	11.75			0.210115	14.8374		0.049687	2.53402		6.58	218.127			116.17	42.91		116.17	5.048		2.103	15.92			58.82	53.37		1065.45	161.361		63.29	80.8			330.651	38.0973			3.47447	12.4509		4.1333
		234.645	0.036943		234.645	0.005373		234.645	262.29			266.194	2.26924		9.77955	0.317994		2.39998	251.685			137.45	5.048		137.45	17.9		5.811	19.19			12.92	5.022		487.748	7152.26		24.59	119.71			61.2984	37.565			3.82247	13.0713		6.69993
		6.45161	227.023		6.45161	7.74225		6.45161	5.45807			275.846	7.85507		9.7291	2.41477		2.3876	290.178			18.28	17.9		18.28	45.65		17.92	15.288			36.91	29.39		335.292	1208.98		56.02	21.49			268.89	46.396			5.25713	11.7576		4.16988
		0.709677	202.831		0.709677	19.2396		0.709677	69.4387			238.269	104.217		1.00908	0.67206		36.6331	274.318			58.66	45.65		58.66	88.42		9.961	12.2075			2.027	4.729		141.232	5770.99		27.38	147.09			290.792	69.7211			5.8177	12.2536		7.33223
		214.171	0.360495		214.171	0.015265		214.171	190.865			0.066483	3.5937		0.19947	1.44539		0.704084	250.544			27.08	88.42		27.08	74.65		1.952	10.116			13.06	5.942		407.527	515.406		81.81	70.58			58.982	52.8258			7.4722	12.1721		3.9073
		3.19032	1.37048		3.19032	5.87691		3.19032	1.94974			0.066483	1.16795		4.00474	0.800948		71.5696	262.431			28.03	74.65		28.03	23.32		39.86	26.703			34.97	0.2024		564.048	5556.52		11.81	173.78			461.748	52.1907			5.59437	12.2999		6.16742
		0.877419	2.39238		0.877419	0.27476		0.877419	1.2408			0.06614	103.68		0.198441	0.668593		0.700452	272.903			41.26	23.32		41.26	9.893		28.74	50.86			22.93	8.048		5171.52	35.585		13.22	41.73			271.296	50.8701			4.63033	12.6324		5.98635
		269.355	9.80189		269.355	0		269.355	231.665			0.06614	3.57516		3.98408	1.43793		71.2005	249.252			101.25	9.893		101.25	56.63		23.09	49.75			64.95	42.23		5230.55	3269.48		20.8	166.5			541.214	40.9258			7.41997	11.5885		5.668
		272.581	5.36274		272.581	0		272.581	203.71			156.326	1.16193		2.95522	0.796817		25.8487	261.077			12.35	56.63		12.35	55.92		6.705	26.56			0.115	4.93		1260.48	4665.33		219.43	48.7			46.6694	45.4322			5.6325	11.6474		4.00575
		6.13226	267.699		6.13226	3.65742		6.13226	2.92613			0.065222	0.775809		3.92875	0.40743		70.2116	1.1844			30.5	55.92		33.81	39.13		30.76	13.651			75.8	18.66		1000.76	1317.47		22.22	195.32			88.2055	25.042			4.2299	13.3585		7.29485
		0	254.462		0	21.1901		0	2.72903			0.065222	0.081457		3.92875	27.7774		70.2116	7.50718			33.81	39.13		13.93	60.61		7.301	48.15			32.23	7.478		3135.68	936.033		102.49	25.31			171.797	58.5603			3.90383	12.6958		5.40503
		176.452	8.0739		176.452	0.045183		176.452	196.296			155.519	7.27724		2.93998	2.23713		25.7154	268.832			13.93	60.61		109.07	47.92		6.459	35.252			116.59	2.831		942.004	312.109		51.54	211.98			175.413	57.099			6.91207	12.903		6.33035
		278.71	0.715032		278.71	0.375511		278.71	1.09161			153.359	1.92263		2.89915	11.6184		25.3582	245.058			109.07	47.92		46.72	12.92		18.43	19.719			91.71	2.033		820.112	1363.28		54.95	131.76			91.5101	17.5034			4.13233	12.2865		4.553
		118.065	18.7696		118.065	3.97492		118.065	60.0387			65.1011	2.23045		4.31511	0.178872		22.612	1.3818			46.72	12.92		104.95	25.37		8.54	15.547			64.62	15.42		1581.93	263.769		10.55	78.58			767.102	36.5609			5.3622	12.2		5.16493
		0.83871	235.722		0.83871	27.7848		0.83871	6.67097			266.144	43.6393		6.64144	3.53768		14.147	56.259			163.12	25.37		31.48	8.666		7.096	14.95			65.65	14.11		5615.73	752.763		76.31	62.68			555.462	38.8879			4.8866	11.1047		6.70515
		100.484	22.4401		100.484	0.546476		100.484	82.1439			241.366	0.134764		8.51296	0		2.08915	3.71064			104.95	8.666		39.74	23.45		23.15	15.524			42.7	3.054		1781.11	332.726		80.05	165.47			359.99	49.8739			4.7596	12.3296		8.18833
		77.7419	4.0298		77.7419	0.598376		77.7419	48.5161			0.204295	0.081037		0.035327	27.1182		2.78101	7.46845			31.48	23.45		28.34	16.27		8.673	26.168			116.19	9.248		146.122	1776.62		56.33	36.14			81.0011	53.1453			6.2383	11.5891		4.11803
		0	16.4755		0	0		0	4.24516			1.4102	7.2397		12.2228	2.22559		41.1901	267.445			39.74	16.27		81.5	21.41		3.003	23.341			34.39	10.25		1122.3	262.951		159.4	155.17			19.9609	40.2915			9.39673	11.7342		5.74632
		0.422581	89.0125		0.422581	13.8848		0.422581	0.936968			1.21913	1.91271		11.8842	11.5584		0.692914	243.793			28.34	21.41		8.518	215.03		5.979	12.962			13.99	20.38		1128.55	723.179		117.54	118.94			72.3853	22.7496			2.98303	12.3617		7.52358
		0	162.372		0	13.2467		0	0.606452			0.057873	0.134068		0.173636	0		0.612895	3.6915			81.5	215.03		37.6	47.84		2.8705	20.483			6.556	10.46		531.045	1197.67		59.24	63.75			248.227	63.8292			8.29273	12.427		3.3551
		38.8742	272.308		38.8742	0.01038		38.8742	7.58064			0.057873	102.24		3.48607	0.659307		42.3004	269.113			8.518	47.84		85.04	61.79		96.21	22.739			9.114	31.15		909.556	1006.63		85.86	12.58			1030.66	25.6422			4.28727	11.9838		6.40043
		255.806	2.89886		255.806	1.39519		255.806	137.665			136.079	3.5255		2.57248	1.41796		42.501	245.79			37.6	61.79		26.14	107.47		9.426	12.188			14.19	11.63		8376.82	667.802		26.56	118.4			770.531	38.6536			5.11673	11.9518		5.62282
		7.41935	0.065545		7.41935	0.020149		7.41935	0.333548			84.6925	1.14579		5.30984	0.78575		14.476	257.451			85.04	107.47		41.67	19.03		8.554	19.716			17.58	11.8		1172.02	631.308		17.69	46.51			115.78	50.0374			5.1716	12.1544		6.23123
		90.3226	2.08551		90.3226	0.668593		90.3226	37.9032			0.056692	2.06637		3.41493	0.165713		61.029	1.28015			26.14	19.03		95.85	22.83		7.542	10.54			73.36	10.4		435.104	911.929		61.18	26.97			412.379	35.9843			7.58903	11.5335		4.14755
		0.0322581	203.433		0.0322581	0.293082		0.0322581	0.727742			133.302	1.2122		2.51998	0.6658		22.0418	16.779			41.67	22.83		46.41	21.81		6.483	36.921			46.78	8.647		139.373	787.217		47.02	186.94			482.257	33.6994			6.88443	10.8075		6.26687
		287.6	0.081037		287.6	27.1182		287.6	7.46845			109.583	2.05572		34.5421	0.164859		21.714	1.27355			95.85	21.81		85.09	12.99		8.032	40.99			13.57	0.6588		3267.4	617.367		8.282	98.11			299.681	34.4791			6.78853	11.9867		4.0464
		45.8032	0.387309		45.8032	0.573952		45.8032	36.3573			258.926	112.492		13.1669	0.725424		30.597	296.1			46.41	12.99		126.51	107.69		7.29	16.29			0.4122	14.26		587.37	653.66		132.73	107.1			253.941	35.5339			8.6268	12.3721		4.66988
		93.2258	5.0082		93.2258	0.045794		93.2258	74.1781			109.583	7.13914		34.5421	2.19468		21.714	263.731			85.09	107.69		79	20.64		4.91	7.427			9.312	9.018		219.786	1876.82		86	148.11			240.298	38.2652			7.971	11.8871		5.73262
		20.5	267.618		20.5	0.027476		20.5	0			239.879	1.88614		12.1983	11.3979		28.3462	240.407			126.51	20.64		72.38	7.334		17.36	32.95			38.99	10.4		5947.58	344.731		79.94	53.75			334.959	34.8454			7.64327	11.9449		6.24733
		295.323	6.64384		295.323	0		295.323	8.32658			101.522	6.57646		32.0011	3.793		20.1167	11.8871			79	7.334		134.02	13.23		19.83	38.54			12.91	26.11		4330.97	847.686		71.3	79.54			297.606	19.8291			5.53493	12.6349		5.478
		3.13871	6.10756		3.13871	4.32907		3.13871	0			238.642	6.54254		12.1354	3.77343		128.2	11.8258			72.38	13.23		102.35	12.76		15.743	26.238			0	9.387		2680.7	697.758		44.85	114.61			255.972	37.5659			5.0502	11.8499		2.7795
		0	3.03888		0	4.09399		0	0			100.998	0.051401		31.836	4.31279		20.0129	151.011			134.02	12.76		158.26	3.923		7.452	43.83			58.82	119.63		4086.39	1191.36		34.17	77.18			84.9471	54.9246			9.68953	12.1177		5.03592
		0	114.447		0	20.0395		0	0			235.327	17.9213		11.9669	0		27.8083	0.681753			102.35	3.923		21.09	98.9		4.139	18.738			17.01	3.204		4487.13	889.371		50.48	104.47			123.252	53.47			3.9812	11.9518		4.79775
		0	258.642		0	14.1473		0	0.1222			99.5955	4.97811		31.3939	0.006625		19.735	7.14391			158.26	98.9		14.28	47.95		3.929	18.382													174.359	31.0828			4.2339	11.4497		4.45672
		0	1.43602		0	0.610588		0	0			0.602273	2.02716		4.04014	0.162569		14.0537	1.25586			21.09	47.95		51.97	63.69		9.8876	18.989													0.98801	55.5906			4.79833	12.8249		6.46535
		286.774	0.134068		286.774	0		286.774	3.6915			208.812	8.55782		10.6185	0.349131		34.675	280.799			14.28	63.69		12.78	17.67		17.498	148.26													268.68	30.7276			6.84203	12.0248		4.5429
		3.4	74.0743		3.4	11.1005		3.4	0			88.3734	6.96677		27.8565	0.188809		17.5113	186.543			51.97	17.67		71.62	29.42		6.704	66.84													318.057	54.7836			5.82687	10.6209		6.0761
		75.4839	0.116193		75.4839	4.07567		75.4839	1.1038			204.55	0.718739		10.4018	0.377458		24.1714	1.09727			12.78	29.42		13.91	102.76		7.461	17.26													76.329	59.8594			6.1105	11.6577		6.26405
		1.09677	256.973		1.09677	3.14147		1.09677	1.94064			86.5699	0.718739		27.288	0.377458		17.1539	1.09727				102.76			2.738			10.18													590.054	41.4053			4.65227	14.0263		4.7547
		0.996774	149.263		0.996774	11.0913		0.996774	0			269.006	3.87905		0.027619	1.56016		0	270.438																							639.225	31.6306			6.98303	12.4876		5.70127
		0	153.431		0	20.5615		0	0			267.618	0.047616		0.027476	2.10271		0	139.902																							100.138	56.8791			7.40447	11.7823		6.01575
		0.0354839	0.327723		0.0354839	0.515947		0.0354839	0			3.46087	0.715032		0.099348	0.375511		18.8977	1.09161																							235.909	41.9464			4.9556	12.1392		6.4467
		1.50323	101.657		1.50323	0.113569		1.50323	0			234.166	0.715032		0.024042	0.375511		0	1.09161																							233.663	23.3319			7.28787	12.3731		5.47673
		33.4452	0.06614		33.4452	0.198441		33.4452	0.700452			0.587584	40.4291		0.016257	3.27744		9.35915	52.1205																							601.373	19.8835			6.43583	12.6463		6.22295
		33.4452	0.06614		33.4452	3.98408		33.4452	71.2005			270.63	0.047371		4.32306	3.97492		4.38557	139.181																							134.177	44.2279			3.4802	12.2476		6.10535
		1.21935	6.75705		1.21935	7.93153		1.21935	0			28.4463	6.45167		0.844672	3.72102		31.1783	11.6616																							126.337	41.2115			4.841	12.9876		5.253
		4.96839	189.787		4.96839	20.2593		4.96839	14.5548			166.286	217.564		4.24262	0.637383		14.5548	252.792																							178.183	12.9346			7.79437	12.3858		4.93928
		76.0548	2.90929		76.0548	2.93998		76.0548	111.89			6.34224	40.2205		12.2626	3.26054		0	51.8516																							236.092	21.1524			6.37573	12.0143		5.21685
		12.629	5.84538		12.629	11.302		12.629	0			7.33786	7.09865		2.35846	4.09417		7.47488	12.831																							141.693	22.0085			8.46227	11.9645		6.27212
		3.52258	10.9311		3.52258	18.4184		3.52258	0			211.812	7.37418		7.54425	0		6.0912	224.859																											8.82013	12.4766		6.3398
		0	208.253		0	17.1087		0	0			214.54	216.442		39.8685	0.634095		96.3312	251.488																											4.46913	12.3201		6.2946
		160.761	2.77075		160.761	1.02579		160.761	5.68912			5.87569	0.705101		11.3606	0.370296		0	1.07645																											6.3354	12.8652		6.11583
		32.9032	155.519		32.9032	2.93998		32.9032	25.7154			5.84538	5.39054		11.302	0		0	204.766																											5.8425	12.9671		4.54352
		8.82871	40.2205		8.82871	17.8139		8.82871	38.543			179.406	0.046713		34.8999	3.91972		4.935	137.248																											5.15987	12.5687		5.13835
		3.6329	41.2216		3.6329	22.4941		3.6329	2.04677			5.7642	39.6619		11.145	3.21525		0	51.1315																											6.49193	13.1573		5.73797
		5.11355	10.8506		5.11355	17.0079		5.11355	41.3372			198.758	5.36274		18.0075	0		89.2449	203.71																											6.7401	12.803		5.27607
		82.2581	268.137		82.2581	3.22728		82.2581	5.94929			197.733	0.38193		26.7452	0		88.7845	165.46																											5.6898	13.131		6.18825
		9.03871	266.349		9.03871	25.4347		9.03871	43.6997			3.65177	9.85272		6.26201	0		5.10823	232.866																											6.18313	16.6449		6.10292
		2.06806	0		2.06806	5.28464		2.06806	21.0007			143.772	13.7459		3.39399	2.34761		4.41843	202.081																											9.21747	12.0329		5.45245
		5.41935	2.2881		5.41935	3.2697		5.41935	10.5458			194.987	2.10231		36.2348	0.294602		87.5514	233.171																											6.19183	12.4661		4.20298
		269.032	13.675		269.032	2.3355		269.032	201.039			166.208	21.8539		32.3325	1.17012		4.57197	232.108																											5.04057	11.0312		5.04985
		5.80645	14.5867		5.80645	2.23475		5.80645	44.0463			165.351	9.80189		21.1658	0		4.54839	231.665																											8.1546	10.7165		6.27203
		24.1935	238.642		24.1935	12.1354		24.1935	128.2			163.054	1.26069		31.719	0.864546		4.48522	283.269																											7.82153	12.2677		6.153
		7.74194	8.34799		7.74194	5.20149		7.74194	43.0019			5.11471	13.675		9.88923	2.3355		0	201.039																											6.65323	13.3081		4.1576
		121.935	1.87696		121.935	2.24391		121.935	187.393			5.01033	2.09147		9.68741	0.293082		0	231.968																											6.24443	12.2386		5.66728
		62.9032	0.50946		62.9032	1.01832		62.9032	80.9613			6.98228	5.37442		40.9715	0.854609		1.1844	11.844																											8.40443	12.6839		5.74268
		54.1935	109.936		54.1935	8.04144		54.1935	171.719			173.016	21.7411		32.152	1.16409		77.6864	230.911																											6.79123	11.7553		5.00745
		76.4516	7.15032		76.4516	8.02312		76.4516	8.29626			9.16425	4.36393		32.4187	0.168934		11.9822	218.127																											4.5405	12.1241		6.4979
		278.71	0.715032		278.71	0.375511		278.71	1.09161			169.486	0		31.4959	0		76.101	215.265																											7.1247	11.808		4.60142
		118.065	18.7696		118.065	3.97492		118.065	60.0387			1.14579	5.14943		0.50577	3.5675		7.17634	47.376																											4.3845	12.5536		4.8419
		94.8387	4.82646		94.8387	8.85657		94.8387	251.071			144.682	13.485		28.145	2.30306		53.9798	198.246																											6.9131	12.2597		4.75038
		0.483871	3.96843		0.483871	7.17135		0.483871	3.18387			141.73	2.06242		27.5707	0.289011		3.89862	228.746																											5.88943	12.9224		4.51815
		247.742	4.95338		247.742	0.787658		247.742	10.9161			6.46865	1.12303		28.4935	0.616822		1.09727	15.5447																											5.64183	13.1666		5.28505
		287.419	7.2397		287.419	2.22559		287.419	267.445			6.43529	17.4557		37.7618	8.8939		1.09161	4.935																											6.64277	11.6945		4.47328
		1.42258	5.89007		1.42258	8.2063		1.42258	6.57697			224.267	1.11724		33.9956	0.613641		0.3948	15.4645																											4.7299	12.6042		4.98947
		133.839	254.73		133.839	3.78259		133.839	151.006			288.989	2.07529		33.0217	12.5409		14.8642	264.516																											4.29947	11.4828		5.375
		8.87419	87.5914		8.87419	4.83585		8.87419	82.7806			6.34591	10.0451		37.2373	0.044718		1.07645	200.196																											4.21467	13.7442		6.99627
		245.806	4.74602		245.806	3.28801		245.806	43.6645			8.49011	6.45428		38.3719	0.17492		11.1007	172.821																											7.11793	11.6098		3.59915
		287.419	1.91271		287.419	11.5584		287.419	243.793			8.44631	1.10172		30.1739	0.605118		11.0435	15.2497																											7.51247	12.8692		6.09797
		290.323	103.68		290.323	0.668593		290.323	272.903			95.0366	5.81336		5.2469	0		89.817	7.28576																											5.27923	12.6377		6.27775
		269.032	2.09147		269.032	0.293082		269.032	231.968			43.6393	6.42098		19.3281	0.174017		41.8192	171.929																											8.50837	12.3278		4.32875
		0	76.5441		0	32.4772		0	7.46845			8.329	2.91389		37.6437	1.40243		10.8901	138.378																											6.7447	12.0313		4.83277
		195.484	50.946		195.484	1.78597		195.484	157.374			266.332	2.89886		6.9715	1.39519		0.973292	137.665																											5.55627	14.0812		7.33592
		150.968	173.395		150.968	0		150.968	183.755			207.769	6.3318		22.0307	0.171601		0.365758	169.541																											6.131	12.2579		5.40095
		7.74194	7.35589		7.74194	3.05904		7.74194	13.9453			206.698	90.7196		31.3323	0.585019		0.363871	238.79																											3.0659	13.8745		5.52837
		9.67742	8.44631		9.67742	30.1739		9.67742	11.0435			267.73	3.12826		30.5925	1.25819		13.7708	218.095																											4.97293	13.2631		5.6357
		70.6452	5.13035		70.6452	8.0506		70.6452	0.946065			266.349	1.01669		25.4347	0.697215		43.6997	228.443																											5.8091	12.6793		4.48735
		281.613	6.54254		281.613	3.77343		281.613	11.8258			156.455	2.03598		3.7563	0.298043		9.541	248.481																											5.78623	12.1068		5.78242
		262.258	1.11724		262.258	0.613641		262.258	15.4645			203.827	12.2497		30.8971	0.149323		0.358817	223.839																											6.49407	12.1491		5.24167
		11.6129	165.351		11.6129	21.1658		11.6129	4.54839			88.0456	13.4324		4.86093	0		83.2099	2.5471																											6.71117	12.2192		5.8385
		201.29	79.5473		201.29	3.46203		201.29	130.994			262.65	0.070907		30.012	1.22846		13.5095	6.53489																											5.04933	13.3554		4.83197
		92.9032	20.5572		92.9032	1.04411		92.9032	204.677			40.4291	6.33473		17.9063	1.94739		38.7429	234.014																											6.53087	12.7979		5.25148
		8.17452	94.7417		8.17452	22.4941		8.17452	8.1871			87.5914	1.67362		4.83585	10.1136		82.7806	213.319																											5.32027	12.3632		3.92203
		242.903	16.0882		242.903	8.19714		242.903	4.54839			102.795	0.11731		24.406	0		8.883	3.23006																											7.0752	12.3382		5.58568
		24.1935	100.998		24.1935	31.836		24.1935	20.0129			40.2205	4.97907		17.8139	0.791742		38.543	10.9727																											5.64273	11.8324		6.44048
		290.323	3.57516		290.323	1.43793		290.323	249.252			86.3748	1.79875		4.76869	0.144251		81.6309	1.11435																											5.49433	12.6942		4.51572
		55.1613	167.139		55.1613	0.064112		55.1613	101.884			39.6619	88.8682		17.5665	0.57308		38.0077	233.917																											7.9633	12.0477		5.51982
		85.1613	6.70342		85.1613	6.09061		85.1613	269.264			5.63087	3.06442		33.0416	1.23252		0.955161	213.644																											4.8648	12.4308		5.64133
		276.774	40.2205		276.774	3.26054		276.774	51.8516			7.21503	0.995937		1.3316	0.682986		14.5089	223.781																											9.3652	11.9584		6.22257
		3.96774	149.263		3.96774	17.2094		3.96774	14.5548			5.51596	4.04291		32.3672	0.156507		0.935668	202.081																											6.13673	11.7476		4.29175
		226.452	13.4068		226.452	3.94745		226.452	191.942			7.39052	4.95338		33.4022	0.787658		9.66305	10.9161																											5.25877	12.7977		7.68955
		88.0645	210.041		88.0645	3.97492		88.0645	161.923			9.05757	4.77063		0.218621	3.30506		3.2571	43.8909																											6.8679	12.3491		3.87055
		246.774	4.02205		246.774	0.1557		246.774	201.039			7.98114	4.02205		3.31906	0.1557		15.1307	201.039																											6.1884	11.46		5.13375
		96.1065	12.513		96.1065	24.3533		96.1065	161.923			9.05757	5.72472		0.218621	3.30175		3.2571	10.3476																											2.91653	12.0881		4.50568
		277.742	0.047371		277.742	3.97492		277.742	139.181			7.98114	6.20545		3.31906	1.90765		15.1307	229.239																											4.87737	11.3353		5.4693
		9.9	6.43529		9.9	37.7618		9.9	1.09161			7.2397	1.63946		32.7205	9.90722		9.46584	208.966																											6.5962	12.0559		5.78662
		0	81.603		0	0		0	3.0929			133.838	4.74602		6.70446	3.28801		39.6911	43.6645																											6.6679	12.4313		3.61572
		169.461	24.1591		169.461	9.59356		169.461	141.91			95.233	14.5464		22.6107	4.28298		8.22955	208.257																											6.42413	11.9282		5.94385
		43.7613	248.474		43.7613	1.81344		43.7613	28.2			94.7417	4.88459		22.4941	0.776718		8.1871	10.7645																											7.15027	12.2398		6.3765
		3.48387	268.137		3.48387	33.4663		3.48387	22.1832			93.4258	16.1716		22.1816	8.23964		8.07339	4.57197																											8.11287	11.8919		5.24388
		57.0968	147.475		57.0968	11.3844		57.0968	241.974			180.861	0.625653		27.4158	0.328572		0.318387	0.955161																											6.6345	12.7276		4.9598
		1.35484	21.7727		1.35484	0.961676		1.35484	0			233.056	0.625653		26.6304	0.328572		11.9873	0.955161																											6.2853	12.4792		1.95715
		7.03548	254.73		7.03548	0		7.03548	20.9226			142.746	1.76204		2.74241	0.141307		3.02949	1.09161																											6.29943	12.4108		5.13398
		217.258	1.07255		217.258	5.00987		217.258	130.084			6.68428	3.96619		6.91211	0.153537		13.4416	198.246																											3.51787	12.3758		5.97377
		0.677419	4.29019		0.677419	3.00409		0.677419	0.090968			6.64979	0.041449		1.22728	3.47806		13.3723	121.783																											6.59057	11.9357		3.50362
		0.483871	189.483		0.483871	32.4955		0.483871	0.545806			177.169	16.0882		26.8563	8.19714		0.311889	4.54839																											7.23287	11.5067		3.6575
		258.387	6.42098		258.387	0.174017		258.387	171.929			8.39128	4.68011		0.202539	3.24235		3.0175	43.0581																											6.83273	11.6243		6.22845
		7.83871	6.64979		7.83871	1.22728		7.83871	13.3723			7.39403	35.193		3.07491	2.85297		14.0177	45.3702																											3.89743	12.8977		5.6696
		12.0968	197.733		12.0968	26.7452		12.0968	88.7845			76.6424	5.60789		4.23137	3.23437		72.4331	10.1364																											5.972	12.8909		6.92882
		9.09677	206.698		9.09677	31.3323		9.09677	0.363871			228.299	189.386		26.0869	0.554833		11.7426	220.052																											7.44077	12.4369		5.17497
		68.9032	0.81603		68.9032	0.009159		68.9032	0.291097			8.34799	15.8648		5.20149	8.08329		43.0019	4.48522																											4.25247	12.533		5.03252
		5.22581	258.305		5.22581	17.8322		5.22581	0.691355			7.35589	0.612884		3.05904	0.321867		13.9453	0.935668																											5.08097	11.3629		5.29812
		290.323	1.16193		290.323	0.796817		290.323	261.077			6.55744	4.6924		1.21024	0		13.1865	178.246																											3.99947	12.1521		6.08125
		284.516	2.05572		284.516	0.164859		284.516	1.27355			35.193	0.040604		15.5872	3.40708		33.7251	119.298																											4.62397	12.1311		5.27607
		37.1	0.404067		37.1	6.05348		37.1	0.287875			2.24015	34.4747		0.327931	2.79475		8.225	44.4442																											4.5839	12.3305		6.80835
		235.069	19.0235		235.069	1.01858		235.069	202.047			164.121	0.037135		10.9463	0.005401		56.0251	263.65																											3.42947	12.3711		5.6542
		146.597	36.0105		146.597	1.02484		146.597	3.47918			8.23205	1.16371		0.198695	5.43571		2.96024	141.141																											5.41617	12.389		5.93205
		260.4	10.0451		260.4	0.044718		260.4	200.196			7.25372	8.57666		3.01656	0		13.7517	202.707																											3.57207	11.7215		4.7096
		47.7016	2.86757		47.7016	16.0175		47.7016	0.891484			267.146	10.0776		0	0.121681		22.701	172.858																											2.59253	12.5836		5.6891
		241.028	189.386		241.028	0.554833		241.028	220.052			75.0783	11.9656		4.14502	2.04356		70.9548	175.909																											7.09377	13.4483		5.18905
		146.597	3.68509		146.597	0.073702		146.597	1.01168			34.4747	1.83003		15.2691	0.256447		33.0369	202.972																											4.56057	12.8154		6.31155
		30.2225	241.366		30.2225	8.51296		30.2225	2.08915			0.065884	19.0235		0.020254	1.01858		0.335278	202.047																											5.853	12.1143		6.63905
		39.6375	232.46		39.6375	1.0931		39.6375	10.2812			0.065545	0.036943		0.020149	0.005373		0.333548	262.29																											6.36493	11.7581		6.40498
		205.315	0.032325		205.315	0.004702		205.315	229.504			82.899	0.280905		19.6823	0		7.16371	197.924																											6.10287	11.6135		6.39135
		5.64516	198.645		5.64516	6.77447		5.64516	34.7758			256.051	17.1195		0	1.01361		21.0311	122.98																											3.56707	12.3398		5.53335
		0.620968	177.477		0.620968	16.8347		0.620968	60.7589			254.73	11.7214		0	2.00185		20.9226	172.319																											4.4233	12.7923		7.25875
		187.4	0.315433		187.4	0.013357		187.4	167.007			81.2072	1.79269		19.2806	0.251213		7.01751	198.829																											6.35493	11.9183		2.39628
		2.79153	1.19917		2.79153	5.14229		2.79153	1.70602			223.869	0.223282		0.503964	0.021676		5.80088	268.443																											5.68933	12.356		5.79842
		0.767742	2.09333		0.767742	0.024042		0.767742	1.0857			251.192	0.977582		0	0.536935		20.632	13.5314																											3.54007	12.961		4.37585
		235.685	8.57666		235.685	0		235.685	202.707			5.81857	31.4575		1.07387	0.298645		11.7007	214.615																											6.41447	13.1857		3.73327
		238.508	4.6924		238.508	0		238.508	178.246			7.3045	13.4764		0.176307	3.96792		42.6267	192.937																											7.6709	12.5035		6.6108
		5.36573	234.237		5.36573	7.20024		5.36573	32.5604			6.4364	9.92719		2.67666	0.097345		12.2022	197.73																											3.83723	12.3731		4.71913
		0	222.654		0	18.5414		0	2.3879			5.69982	13.4068		1.05195	3.94745		11.4619	191.942																											5.63193	12.4585		6.11252
		154.395	7.06466		154.395	0.039536		154.395	171.759			7.15542	5.61836		0.172709	0.152265		2.57309	150.438																											6.80763	12.3114		5.14633
		243.871	0.625653		243.871	0.328572		243.871	0.955161			6.30505	0.957632		2.62204	0.525978		11.9532	13.2553																											7.6077	12.9509		5.07985
		103.306	16.4234		103.306	3.47806		103.306	52.5339			0.057351	0.957632		5.01763	0.525978		0.291855	13.2553																											4.71673	11.9147		6.73663
		0.733871	206.257		0.733871	22.3117		0.733871	45.8371			228.2	10.1652		7.7824	1.20722		5.48637	128.277																											6.55863	12.4069		5.369
		87.9234	19.6351		87.9234	0.478166		87.9234	71.8759			227.023	2.5365		7.74225	1.22079		5.45807	120.457																											7.3179	12.0834		5.33745
		68.0242	3.52607		68.0242	0.523579		68.0242	42.4516			79.2178	13.2206		3.50442	3.89262		4.3992	189.276																											5.0171	12.5622		7.85855
		0	14.4161		0	0		0	3.71452			15.8265	5.5037		2.4247	0.149158		4.39018	147.368																											5.56713	11.8135		6.59905
		0.369758	77.8859		0.369758	12.1492		0.369758	0.819847			269.087	43.2632		3.67638	0.105457		2.9413	159.209																											5.80807	11.3713		5.26982
		0	142.075		0	11.5909		0	0.530645			222.889	8.68253		0	0.460558		18.3073	135.672																											5.2681	11.4953		4.70073
		34.0149	238.269		34.0149	1.00908		34.0149	36.6331			267.699	86.3088		3.65742	3.7563		2.92613	142.128																											6.28253	12.773		5.49338
		223.831	2.5365		223.831	1.22079		223.831	120.457			218.34	1.07811		0	1.25021		17.9336	130.758																											4.80063	12.3264		6.90165
		6.49194	0.057351		6.49194	5.01763		6.49194	0.291855			87.3076	1.07255		5.44896	5.00987		3.23743	130.084																											5.53113	13.4036		5.0117
		79.0323	1.82482		79.0323	0.585019		79.0323	38.1653			2.48259	4.33421		3.54762	0.689201		0.5922	9.55161																											5.3852	11.6813		5.76965
		0.0282258	178.003		0.0282258	0.256447		0.0282258	0.636774			14.6623	0.053627		2.24634	0.005234		4.06723	218.352																											4.91273	12.2271		5.16977
		251.65	0.070907		251.65	1.22846		251.65	6.53489			14.5867	3.5193		2.23475	0.136237		44.0463	175.909																											6.8672	11.9646		5.35893
		40.0778	0.338895		40.0778	0.502208		40.0778	31.8127			14.3841	0.362364		2.20371	0.015344		3.99005	191.855																											3.38657	13.484		6.02078
		81.5726	4.38218		81.5726	0.4007		81.5726	64.9059			243.756	4.15277		7.86051	2.87701		42.3921	38.2064																											5.25717	11.8813		5.63462
		17.9375	234.166		17.9375	0.24042		17.9375	0			261.789	1.05765		19.348	4.94029		0.75012	128.277																											4.91337	12.7266		6.06225
		258.407	5.81336		258.407	0		258.407	7.28576			198.645	0.360495		6.77447	0.015265		34.7758	190.865																											3.7282	13.0938		4.27128
		2.74637	5.34412		2.74637	3.78793		2.74637	0			11.7729	0.099594		18.4536	0		1.45089	4.5684																											5.57703	12.2103		6.1759
		0	2.65902		0	3.58224		0	0			2.29996	14.0772		3.28665	7.1725		0.548637	3.97984																											6.23627	11.8759		4.98455
		0	100.141		0	17.5345		0	0			2.2881	4.24576		3.2697	0.675135		10.5458	9.35668																											6.4562	11.6575		6.14825
		0	226.312		0	12.3789		0	0.106925			205.919	55.2764		21.9813	1.93778		15.792	170.751																											6.44207	11.6535		6.40972
		0	1.25652		0	0.534264		0	0			234.237	0.186419		7.20024	0.2834		32.5604	183.755																											2.5059	12.4855		5.59962
		250.927	0.11731		250.927	0		250.927	3.23006			2.25632	3.44747		3.22428	0.133457		0.538226	172.319																											3.10117	11.9577		7.2686
		2.975	64.815		2.975	9.71292		2.975	0			259.644	4.06802		17.9247	2.8183		0.69494	37.4267																											6.83303	12.195		5.7394
		66.0484	0.101669		66.0484	3.56621		66.0484	0.965827			258.305	13.7899		17.8322	7.02612		0.691355	3.89862																											4.8969	12.1826		4.93778
		0.959677	224.852		0.959677	2.74879		0.959677	1.69806			168.738	13.7899		18.7442	7.02612		0.025991	3.89862																											4.3232	12.5434		4.08755
		0.872177	130.605		0.872177	9.70491		0.872177	0			254.718	0.032325		17.5845	0.004702		0.681753	229.504																											4.4652	11.8237		5.2575
		0	134.252		0	17.9914		0	0			10.9069	79.9597		17.0961	3.47998		1.34416	131.673																											7.0119	12.7134		7.23653
		0.0310484	0.286757		0.0310484	0.451453		0.0310484	0			10.8506	79.5473		17.0079	3.46203		41.3372	130.994																											7.08923	12.626		5.57348
		1.31532	88.9496		1.31532	0.099373		1.31532	0			12.7633	78.4424		1.95541	3.41395		38.5405	129.174																											5.5955	12.6471		5.00875
		29.2645	0.057873		29.2645	0.173636		29.2645	0.612895			10.6999	11.731		16.7717	3.45402		1.31865	167.949																											6.12123	12.4328		5.70678
		29.2645	0.057873		29.2645	3.48607		29.2645	42.3004			190.771	51.2102		20.3644	1.79523		14.6303	158.19																											5.42393	12.1334		4.85628
		1.06694	5.91242		1.06694	6.94009		1.06694	0			12.5028	50.946		1.9155	1.78597		3.46821	157.374																											5.9014	12.8059		7.53963
		4.34734	166.064		4.34734	17.7269		4.34734	12.7355			189.787	11.4916		20.2593	3.38353		14.5548	164.522																											3.31013	12.4604		5.9063
		66.548	2.54562		66.548	2.57248		66.548	97.904			187.151	11.4916		19.9779	3.38353		14.3527	164.522																											6.42603	11.8954		6.80907
		11.0504	5.11471		11.0504	9.88923		11.0504	0			98.2763	50.2384		0.215308	1.76116		5.85949	155.188																											4.9894	12.8627		4.47002
		3.08226	9.56466		3.08226	16.1161		3.08226	0			2.00209	0.938479		2.86098	4.38364		0.477581	113.823																											4.7452	12.1681		6.43323
		0	182.221		0	14.9701		0	0			218.593	15.8865		2.68222	0		0.946116	142.257																											3.37113	12.5353		4.57988
		140.666	2.4244		140.666	0.897564		140.666	4.97798			1.96123	0.315433		2.8026	0.013357		0.467834	167.007																											8.36733	12.0173		6.00132
		28.7903	136.079		28.7903	2.57248		28.7903	42.501			226.017	0.919326		15.6032	4.29418		0.604935	111.501																											5.57677	13.8879		4.10468
		7.72512	35.193		7.72512	15.5872		7.72512	33.7251			221.404	26.2127		15.2848	42.959		0.59259	153.972																											6.11383	12.3455		6.33095
		3.17879	36.0689		3.17879	19.6823		3.17879	1.79093			9.49428	8.11576		14.8819	0.045418		1.17007	197.314																											7.73373	12.0819		4.151
		4.47435	9.49428		4.47435	14.8819		4.47435	1.17007			9.30052	8.0739		14.5782	0.045183		1.14619	196.296																											2.40173	12.7919		5.02677
		71.9758	234.62		71.9758	1.07387		71.9758	5.20563			166.064	69.6039		17.7269	3.02928		12.7355	114.619																											4.50383	12.4285		4.46922
		7.90887	233.056		7.90887	26.6304		7.90887	11.9873			161.95	0.201277		18.6722	0.027697		15.792	105.881																											3.58447	12.1067		6.0546
		1.80956	0		1.80956	4.62406		1.80956	0.875565			257.197	3.00626		1.25058	1.11298		44.0415	6.1727																											0.944967	11.7266		8.82263
		4.74194	2.00209		4.74194	2.86098		4.74194	0.477581			162.675	0.080235		17.3651	0.090316		12.4756	198.288																											3.54303	13.1797		4.57085
		235.403	11.9656		235.403	2.04356		235.403	175.909			162.675	68.1834		17.3651	2.96746		12.4756	112.28																											4.94043	12.8541		6.563
		5.08065	12.7633		5.08065	1.95541		5.08065	38.5405			150.037	44.5778		17.2986	1.56272		14.6303	137.702																											6.6288	11.6188		5.4661
		21.1694	208.812		21.1694	10.6185		21.1694	34.675			149.263	24.2844		17.2094	39.7989		14.5548	142.645																											4.7068	12.5628		6.2644
		6.77419	7.3045		6.77419	0.176307		6.77419	42.6267			44.7254	24.1591		24.406	9.59356		2.22075	141.91																											7.13943	11.7453		5.2177
		106.694	1.64234		106.694	1.96342		106.694	163.969			245.143	41.3682		24.406	0.02854		2.22075	3.99682																											5.53133	12.7659		4.7531
		55.0403	0.445778		55.0403	0.016028		55.0403	70.8411			147.19	4.23337		16.9704	0.084667		14.3527	1.1622																											7.13017	12.5766		5.31762
		47.4194	96.1941		47.4194	7.03626		47.4194	62.7541			11.8602	43.668		19.9839	1.53083		0	134.892																											8.87777	12.5265		4.5864
		66.8952	6.25653		66.8952	7.02023		66.8952	7.25923			290.928	41.1548		36.3109	0.028392		2.3688	3.9762																											5.22197	12.1852		6.57445
		243.871	0.625653		243.871	0.328572		243.871	0.955161			41.4353	4.21154		22.6107	0.084231		2.05739	1.1562																											7.20917	12.3818		5.16803
		103.306	16.4234		103.306	3.47806		103.306	52.5339			41.2216	179.406		22.4941	0.510115		2.04677	179.805																											4.19063	12.309		7.10243
		82.9839	4.22316		82.9839	7.7495		82.9839	219.687			40.6491	23.8236		22.1816	39.0436		2.01835	139.939																											7.31687	12.094		5.96265
		0.423387	3.47237		0.423387	6.27493		0.423387	2.78589			10.9877	188.134		18.5139	0		0	199.374																											7.22313	11.8447		6.7237
		216.774	4.33421		216.774	0.689201		216.774	9.55161			10.9311	2.78511		18.4184	1.03111		0	5.71862																											4.38777	13.4594		4.7005
		251.492	6.33473		251.492	1.94739		251.492	234.014			269.527	2.77075		24.1757	1.02579		2.19455	5.68912																											4.8431	12.6192		5.75865
		1.24476	5.15381		1.24476	7.18051		1.24476	45.7548			268.137	2.73226		33.4663	1.01154		22.1832	5.61011																											6.30383	12.6693		5.14987
		117.109	222.889		117.109	3.30977		117.109	132.131			10.7792	25.4831		18.1626	0.154028		0	68.9044																											5.52847	12.6206		4.35527
		7.76492	76.6424		7.76492	4.23137		7.76492	72.4331			130.605	2.48259		15.0582	0		52.7355	122.98																											5.5914	11.7055		6.79633
		215.081	4.15277		215.081	2.87701		215.081	38.2064			264.413	36.7265		33.0015	0.441548		2.1529	11.9838																											5.81457	13.4645		6.9207
		251.492	1.67362		251.492	10.1136		251.492	213.319			74.4584	7.06466		11.158	0.039536		0	171.759																											4.5803	12.2345		5.82975
		254.032	90.7196		254.032	0.585019		254.032	238.79			223.52	174.294		2.84496	0		42.7001	184.708																											3.5019	12.4865		5.5111
		235.403	1.83003		235.403	0.256447		235.403	202.972			127.94	18.374		14.7509	0.024336		12.4756	3.74657																											7.49583	11.5551		4.95378
		0	66.9761		0	28.4175		0	6.53489			74.0743	173.395		11.1005	0		0	183.755																											5.63037	12.7411		5.38223
		171.048	44.5778		171.048	1.56272		171.048	137.702			1.37758	170.987		5.90738	0		1.95985	181.203																											7.16383	12.1137		6.7882
		132.097	151.721		132.097	0		132.097	160.786			1.37048	21.1392		5.87691	28.6444		1.94974	124.171																											5.78	12.3854		5.29298
		6.77419	6.4364		6.77419	2.67666		6.77419	12.2022			36.0689	76.0998		19.6823	1.34504		1.79093	96.1659																											4.46683	11.7312		4.13668
		8.46774	7.39052		8.46774	33.4022		8.46774	9.66305			6.13923	36.0105		4.35151	1.02484		0	3.47918																											6.65137	12.1205		5.19407
		61.8145	4.48906		61.8145	7.04427		61.8145	0.827806			6.10756	3.68509		4.32907	0.073702		0	1.01168																											5.0442	12.8588		5.25263
		246.411	5.72472		246.411	3.30175		246.411	10.3476			35.3328	20.7078		19.2806	33.9373		1.75438	121.637																											3.8871	12.1749		4.07512
		229.476	0.977582		229.476	0.536935		229.476	13.5314			9.56466	257.91		16.1161	4.10411		0	163.842																											5.96507	12.738		6.61723
		10.1613	144.682		10.1613	28.145		10.1613	53.9798			234.62	9.05111		29.283	0.089436		51.9103	96.726																											3.9775	11.3422		5.2414
		176.129	69.6039		176.129	3.02928		176.129	114.619			0.661404	2.4244		0.374203	0.897564		0	4.97798																											6.86063	12.3092		6.19205
		81.2903	17.9875		81.2903	0.913592		81.2903	179.093			9.36947	2.37493		15.7872	0.879246		0	4.87639																											6.3859	11.3915		6.18163
		7.1527	82.899		7.1527	19.6823		7.1527	7.16371			0.323171	256.051		7.04164	3.8022		0	151.789																											7.44927	12.1712		3.90963
		212.54	14.0772		212.54	7.1725		212.54	3.97984			229.832	254.73		28.6854	3.78259		1.87134	151.006																											6.7583	11.2974		5.96885
		21.1694	88.3734		21.1694	27.8565		21.1694	17.5113			64.815	4.70067		9.71292	0		0	111.772																											5.7683	12.4259		6.03418
		254.032	3.12826		254.032	1.25819		254.032	218.095			0.056692	2.0365		5.03735	2.43464		4.62896	203.322																											6.57957	12.5797		5.37645
		48.2661	146.246		48.2661	0.056098		48.2661	89.1484			261.422	2.0365		0.905268	2.43464		42.5694	203.322																											6.3833	13.4612		5.08265
		74.5161	5.86549		74.5161	5.32928		74.5161	235.607			1.19917	151.721		5.14229	0		1.70602	160.786																											3.68933	12.2973		6.30275
		242.177	35.193		242.177	2.85297		242.177	45.3702			5.34412	251.192		3.78793	3.73005		0	148.909																											2.6423	13.0638		7.93633
		3.47177	130.605		3.47177	15.0582		3.47177	52.7355			260.453	148.624		0.092417	0		1.57065	157.504																											5.21817	11.9852		3.22708
		198.145	11.731		198.145	3.45402		198.145	167.949			0	20.365		5.73383	4.31279		1.0857	65.142																											7.93357	12.5151		6.3752
		77.0565	183.786		77.0565	3.47806		77.0565	141.682			10.5765	10.7255		5.20221	0.594015		0	90.4479																											7.904	12.3376		5.41525
		215.927	3.5193		215.927	0.136237		215.927	175.909			0	1.88669		5.31204	2.25555		1.00583	188.365																											6.6256	12.6832		7.0177
		84.0931	10.9489		84.0931	21.3091		84.0931	141.682			0	1.87696		5.28464	2.24391		21.0007	187.393																											6.35037	12.3238		5.9366
		243.024	0.041449		243.024	3.47806		243.024	121.783			0	191.297		5.21124	1.81836		0.986747	81.2374																											5.4447	13.3295		5.40303
		8.6625	5.63087		8.6625	33.0416		8.6625	0.955161			136.077	1.85089		25.0155	2.21274		4.39018	184.791																											8.19977	12.7358		6.36022
		0	71.4026		0	0		0	2.70629			24.5154	18.8669		0.005234	3.99554		0.809353	60.35																											9.74767	11.7076		6.24547
		148.279	21.1392		148.279	28.6444		148.279	124.171			0	18.8669		4.62406	3.99554		0.875565	60.35																											5.39207	11.9572		6.19893
		38.2911	217.414		38.2911	1.58676		38.2911	24.675			0	18.7696		4.52969	3.97492		0.857696	60.0387																											3.07277	12.8983		6.60995
		3.04839	234.62		3.04839	29.283		3.04839	51.9103			6.39073	18.7696		8.90383	3.97492		7.13601	60.0387																											3.54687	11.7796		5.82292
		49.9597	129.041		49.9597	9.96135		49.9597	211.727			102.184	222.889		0.114158	3.30977		0	132.131																											6.68173	13.0079		5.73517
		1.18548	19.0511		1.18548	0.841466		1.18548	0			101.657	18.5089		0.113569	3.91972		0	59.2048																											3.6297	12.3861		5.39687
		6.15605	222.889		6.15605	0		6.15605	18.3073			163.998	218.34		4.03171	3.24222		3.85609	129.434																											6.24777	12.2504		4.01272
		190.101	0.938479		190.101	4.38364		190.101	113.823			23.6239	1.75204		1.04342	0.997044		0	134.038																											3.76063	12.1968		6.54948
		0.592742	3.75392		0.592742	2.62858		0.592742	37.0796			5.92061	5.35847		8.24885	0.009032		6.61107	83.7121																											6.7596	12.8546		6.3803
		0.423387	165.798		0.423387	28.4335		0.423387	38.4776			5.89007	1.64234		8.2063	1.96342		6.57697	163.969																											4.7312	12.9497		6.19168
		226.089	5.61836		226.089	0.152265		226.089	150.438			5.80827	1.60882		8.09232	1.92335		6.48562	160.623																														7.23637
		6.85887	5.81857		6.85887	1.07387		6.85887	11.7007			140.371	13.5767		14.9106	26.4233		0.700971	175.686																														6.24645
		10.5847	173.016		10.5847	32.152		10.5847	77.6864			21.8856	16.4234		4.7523	3.47806		0	52.5339																														4.58383
		7.95968	180.861		7.95968	27.4158		7.95968	0.318387			21.7727	16.4234		0.961676	3.47806		0	52.5339																														5.71723
		60.2903	0.714026		60.2903	0.008014		60.2903	0.25471			21.4703	5.23671		0.948319	9.60938		0	272.412																														6.36632
		4.57258	226.017		4.57258	15.6032		4.57258	0.604935			0.316789	16.0882		0.390868	3.40708		0	51.4618																														5.51145
		254.032	1.01669		254.032	0.697215		254.032	228.443			7.3314	22.5564		8.60571	0.54931		0	82.5698																														5.0852
		248.952	1.79875		248.952	0.144251		248.952	1.11435			88.9496	2.26278		0.099373	0.020537		0	79.289																														4.90013
		54.6601	1.12023		54.6601	3.92905		54.6601	2.16905			269.083	22.3045		0.214651	1.13285		0.537628	222.075																														6.68147
		228.541	31.4575		228.541	0.298645		228.541	214.615			5.15381	22.4401		7.18051	0.546476		45.7548	82.1439																														6.87535
		86.7087	59.9459		86.7087	0.041997		86.7087	1.73339			6.79209	2.80905		7.97266	0		0	125.016																														7.03747
		252.652	12.2497		252.652	0.149323		252.652	223.839			6.75705	12.5779		7.93153	24.4796		0	162.762																														6.0654
		30.0923	1.4102		30.0923	12.2228		30.0923	41.1901			5.04863	4.14834		7.03397	0.695434		5.6374	61.4935																														5.89323
		292.451	210.694		292.451	0.895936		292.451	219.278			6.6632	12.513		7.82137	24.3533		0	161.923																														6.13302
		1.30167	269.083		1.30167	0.214651		1.30167	0.537628			19.0511	227.894		0.841466	4.31279		0	175.686																														6.56783
		9.26944	266.332		9.26944	6.9715		9.26944	0.973292			18.6623	4.85149		0.824293	8.9025		0	252.373																														6.22882
		4.28958	257.197		4.28958	1.25058		4.28958	44.0415			258.306	4.82646		3.15776	8.85657		1.95071	251.071																														5.61118
		229.802	0.223282		229.802	0.021676		229.802	268.443			256.973	12.3393		3.14147	24.015		1.94064	159.674																														8.27807
		5.72581	243.756		5.72581	7.86051		5.72581	42.3921			172.75	5.03417		29.8916	0.046032		0.388719	74.5628																														6.9059
		2.92016	261.422		2.92016	0.905268		2.92016	42.5694			161.95	4.75943		4.8461	8.73357		6.73134	247.584																														3.6756
		173.047	0.080235		173.047	0.090316		173.047	198.288			5.91242	20.6638		6.94009	1.04952		0	205.739																														6.29678
		22.267	0.602273		22.267	4.04014		22.267	14.0537			7.75809	5.0082		0	0.045794		0.4935	74.1781																														6.22575
		0.922491	2.23869		0.922491	19.0025		0.922491	0			5.79176	20.5572		6.79846	1.04411		0	204.677																														4.34465
		275.869	7.37418		275.869	0		275.869	224.859			150.037	7.27321		11.1488	6.60831		0	292.152																														4.2895
		271.973	0.38193		271.973	0		271.973	165.46			149.263	20.2716		11.0913	1.0296		0	201.835																														5.70482
		3.40208	223.52		3.40208	2.84496		3.40208	42.7001			224.852	2.09632		2.74879	0.67206		1.69806	38.0998																														4.844
		0.424028	128.199		0.424028	27.0918		0.424028	0			0.446564	2.08551		0.379328	0.668593		0.448522	37.9032																														5.6769
		89.0681	1.99778		89.0681	0.503964		89.0681	78.6587			2.23869	290.928		19.0025	1.3316		0	6.45498																														4.82782
		2.10901	10.5765		2.10901	5.20221		2.10901	0			294.161	1.99778		19.3281	0.503964		1.02319	78.6587																														5.26058
		0	2.99668		0	4.03713		0	0			2.40478	211.13		0.027619	3.99554		1.24723	162.762																														5.95895
		0	158.395		0	38.4265		0	0			2.39238	210.041		0.027476	3.97492		1.2408	161.923																														7.0108
		121.933	191.297		121.933	1.81836		121.933	81.2374			130.605	19.6351		9.70491	0.478166		0	71.8759																														2.80775
		96.1853	4.14834		96.1853	0.695434		96.1853	61.4935			1.27684	207.123		0.583547	3.91972		0	159.674																														6.41165
		0	1.95372		0	0.005419		0	0.859397			236.944	59.9459		27.9289	0.041997		6.70556	1.73339																														5.137
		1.08154	172.75		1.08154	29.8916		1.08154	0.388719			3.55579	6.73818		5.5914	6.12219		5.264	270.661																														5.577
		0.34991	112.546		0.34991	1.88159		0.34991	0			235.722	6.70342		27.7848	6.09061		6.67097	269.264																														4.8852
		6.96735	223.869		6.96735	0.503964		6.96735	5.80088			2.09333	10.9489		0.024042	21.3091		1.0857	141.682																														4.68797
		224.102	10.1652		224.102	1.20722		224.102	128.277			109.373	6.61032		0.344494	6.00602		1.78318	265.525																														5.26232
		17.4319	0.587584		17.4319	0.016257		17.4319	9.35915			4.65486	4.22316		3.25944	7.7495		0.0987	219.687																														6.50515
		132.616	4.70067		132.616	0		132.616	111.772			206.257	7.75809		22.3117	8.70509		45.8371	9.00144																														5.22527
		8.27061	133.838		8.27061	6.70446		8.27061	39.6911			203.882	252.661		19.3394	3.96638		69.7988	52.0931																														5.0645
		175.369	0.201277		175.369	0.027697		175.369	105.881			202.831	269.527		19.2396	1.23365		69.4387	5.98014																														6.1984
		18.8315	3.46087		18.8315	0.099348		18.8315	18.8977			4.31243	3.15657		6.80531	3.18988		0.091439	121.401																														5.8454
		107.391	5.35847		107.391	0.009032		107.391	83.7121			4.29019	10.7255		3.00409	20.8742		0.090968	138.791																														3.89755
		82.897	252.661		82.897	3.96638		82.897	52.0931			4.2306	268.137		2.96237	3.22728		0.089704	5.94929																														5.92595
		281.264	17.9213		281.264	0		281.264	0.681753			177.477	4.38218		16.8347	0.04007		60.7589	64.9059																														5.88815
		10.1792	1.14579		10.1792	0.50577		10.1792	7.17634			3.75392	17.9875		2.62858	0.913592		37.0796	179.093																														4.01553
		0.508961	2.02716		0.508961	2.96237		0.508961	0.328916			3.67731	4.13697		2.57493	7.59135		0.077972	215.204																														5.21245
		0.0167798	164.817		0.0167798	15.8715		0.0167798	0.931131			0.067883	264.413		0	1.21024		0	5.86666																														9.87542
		7.69167	164.121		7.69167	10.9463		7.69167	56.0251			0.260476	17.6204		0.076411	0.894947		0	175.438																														3.8093
		0.477151	0.29673		0.477151	1.21927		0.477151	41.0885			52.5089	1.82482		0.076411	0.585019		0	38.1653																														4.70523
		253.526	2.03598		253.526	0.298043		253.526	248.481			220.894	4.05069		32.4379	0.601479		0.67576	48.7677																														5.58012
		0	69.332		0	10.9433		0	1.2143			4.30574	4.0298		7.78092	0.598376		3.4545	48.5161																														5.51278
		2.99332	0.323171		2.99332	7.04164		2.99332	0			205.589	183.786		35.2576	3.47806		0.5922	141.682																														6.0908
		1.48235	163.998		1.48235	4.03171		1.48235	3.85609			2.02716	7.18739		2.96237	8.06472		0.328916	8.33928																														4.9774
		32.9806	0.065222		32.9806	3.92875		32.9806	70.2116			0.185089	0.688729		0.680381	0.04056		0.398586	1.2408																														5.1614
		0.216308	161.492		0.216308	35.8194		0.216308	0			3.989	5.56643		7.20854	8.7349		3.20038	1.02648																														4.9728
		0.954937	0.446564		0.954937	0.379328		0.954937	0.448522			190.466	7.15032		32.664	8.02312		0.548637	8.29626																														6.58073
		0.0540771	75.7293		0.0540771	0.099348		0.0540771	0.029901			3.96843	2.92437		7.17135	2.95522		3.18387	112.471																														5.40085
		0.493056	0.185089		0.493056	0.680381		0.493056	0.398586			189.483	2.90929		32.4955	2.93998		0.545806	111.89																														5.52717
		32.9806	0.065222		32.9806	3.92875		32.9806	70.2116			3.91331	0.116795		7.07175	4.09681		3.13965	1.10953																														5.9978
		1.20242	6.6632		1.20242	7.82137		1.20242	0			186.852	0.116193		32.0442	4.07567		0.538226	1.1038																														4.23412
		4.89938	187.151		4.89938	19.9779		4.89938	14.3527			0.29673	180.035		1.21927	3.40708		41.0885	138.791																														4.29935
		74.9985	2.86888		74.9985	2.89915		74.9985	110.336			89.4741	7.05101		13.9568	7.91169		0.941826	8.18103																														3.80498
		12.4536	5.7642		12.4536	11.145		12.4536	0			128.199	2.86888		27.0918	2.89915		0	110.336																														5.68992
		3.47366	10.7792		3.47366	18.1626		3.47366	0			3.47237	0.885392		6.27493	0.009937		2.78589	0.31584																														4.86172
		0	205.361		0	16.871		0	0			165.798	5.86549		28.4335	5.32928		38.4776	235.607																														7.6457
		158.528	2.73226		158.528	1.01154		158.528	5.61011			89.0125	5.74579		13.8848	5.22052		0.936968	230.798																														7.08875
		32.4462	153.359		32.4462	2.89915		32.4462	25.3582			3.40151	234.62		6.14687	1.07387		2.72903	5.20563																														5.5717
		8.70609	39.6619		8.70609	17.5665		8.70609	38.0077			162.414	5.15695		27.8533	8.09234		0.467834	0.95097																														5.0144
		3.58245	40.6491		3.58245	22.1816		3.58245	2.01835			87.1802	5.13035		7.54948	8.0506		0.946116	0.946065																														7.2401
		5.04253	10.6999		5.04253	16.7717		5.04253	1.31865			77.8859	229.832		12.1492	1.05195		0.819847	5.09939																														5.1966
		81.1156	264.413		81.1156	1.21024		81.1156	5.86666			224.338	5.0591		0.533302	7.93878		15.463	0.932925																														7.57357
		8.91317	262.65		8.91317	30.012		8.91317	13.5095			112.546	0.820261		1.88159	2.84844		0	0.292606																														6.96183
		2.03934	0		2.03934	5.21124		2.03934	0.986747			169.309	0.81603		0.421305	0.009159		4.15853	0.291097																														5.78137
		5.34409	2.25632		5.34409	3.22428		5.34409	0.538226			161.492	0.552764		35.8194	0.019875		0	87.843																														7.8367
		265.296	13.485		265.296	2.30306		265.296	198.246			102.403	3.52607		11.0639	0.523579		0.233917	42.4516																														4.80335
		5.72581	14.3841		5.72581	2.20371		5.72581	3.99005			0.42023	0.804696		0.020537	0.009032		0.2632	0.287054																														4.8794
		23.8575	235.327		23.8575	11.9669		23.8575	27.8083			75.7293	6.25653		0.099348	7.02023		0.029901	7.25923																														6.2246
		7.63441	8.23205		7.63441	0.198695		7.63441	2.96024			108.613	2.54562		28.9143	2.57248		0.58562	97.904																														5.46735
		120.242	1.85089		120.242	2.21274		120.242	184.791			262.468	0.101669		31.3655	3.56621		0	0.965827																														6.43438
		62.0296	0.502384		62.0296	0.018063		62.0296	79.8368			0.329422	6.12884		0.518622	6.87696		0	7.11108																														4.92912
		53.4409	108.409		53.4409	7.92975		53.4409	70.7229			0.327723	2.49367		0.515947	2.51998		0	95.906																														6.6655
		75.3898	7.05101		75.3898	7.91169		75.3898	8.18103			204.487	2.49367		0.294602	2.51998		0.731515	95.906																														5.60407
		274.839	0.705101		274.839	0.370296		274.839	1.07645			203.433	0.512102		0.293082	0.018413		0.727742	81.3811																														5.3953
		116.425	18.5089		116.425	3.91972		116.425	59.2048			0.286757	0.50946		0.451453	1.01832		0	80.9613																														3.98857
		93.5215	4.75943		93.5215	8.73357		93.5215	247.584			178.003	0.502384		0.256447	0.018063		0.636774	79.8368																														5.5306
		0.477151	3.91331		0.477151	7.07175		0.477151	3.13965			164.817	160.011		15.8715	12.3521		0.931131	262.542																														5.50467
		244.301	4.88459		244.301	0.776718		244.301	10.7645			254.462	4.48906		21.1901	7.04427		2.72903	0.827806																														4.34645
		283.427	7.13914		283.427	2.19468		283.427	263.731			16.4755	4.39745		0	6.90051		4.24516	0.810912																														4.0186
		1.40282	5.80827		1.40282	8.09232		1.40282	6.48562			162.372	0.714026		13.2467	0.008014		0.606452	0.25471																														2.3506
		131.98	251.192		131.98	3.73005		131.98	148.909			3.03888	181.345		4.09399	0.069561		0	110.544																														7.5997
		8.75094	86.3748		8.75094	4.76869		8.75094	81.6309			114.447	0.699454		20.0395	0.00785		0	0.249512																														6.16517
		242.392	4.68011		242.392	3.24235		242.392	43.0581			258.642	119.281		14.1473	8.72496		0.1222	77.8151																														5.58915
		283.427	1.88614		283.427	11.3979		283.427	240.407			1.43602	148.24		0.610588	11.4434		0	243.229																														3.07345
		286.29	102.24		286.29	0.659307		286.29	269.113			153.431	147.475		20.5615	11.3844		0	241.974																														5.24498
		265.296	2.06242		265.296	0.289011		265.296	228.746			208.253	145.427		17.1087	11.2263		0	238.613																														5.3689
		0	75.481		0	32.0261		0	7.36472			76.5441	168.005		32.4772	0.064444		7.46845	102.412																														3.42647
		192.769	50.2384		192.769	1.76116		192.769	155.188			81.603	167.139		0	0.064112		3.0929	101.884																														7.4813
		148.871	170.987		148.871	0		148.871	181.203			222.654	0.445778		18.5414	0.016028		2.3879	70.8411																														2.82863
		7.63441	7.25372		7.63441	3.01656		7.63441	13.7517			14.4161	236.047		0	0.520053		3.71452	11.2255																														4.31685
		9.54301	8.329		9.54301	37.6437		9.54301	10.8901			142.075	3.29422		11.5909	11.5079		0.530645	1.02412																														5.04232
		69.664	5.0591		69.664	7.93878		69.664	0.932925			2.65902	1.12023		3.58224	3.92905		0	2.16905																														5.55373
		277.702	6.45167		277.702	3.72102		277.702	11.6616			100.141	3.27723		17.5345	11.4485		0	1.01884																														7.73005
		258.616	1.10172		258.616	0.605118		258.616	15.2497			226.312	110.506		12.3789	8.08314		0.106925	72.0908																														4.2446
		11.4516	163.054		11.4516	31.719		11.4516	4.48522			1.25652	164.817		0.534264	0.063221		0	100.469																														6.16423
		198.495	78.4424		198.495	3.41395		198.495	129.174			134.252	109.936		17.9914	8.04144		0	171.719																														5.41357
		91.6129	20.2716		91.6129	1.0296		91.6129	201.835			182.221	0.43668		14.9701	0.015701		0	69.3954																														6.4111
		8.06098	93.4258		8.06098	22.1816		8.06098	8.07339			66.9761	108.409		28.4175	7.92975		6.53489	70.7229																														4.85328
		239.53	15.8648		239.53	8.08329		239.53	4.48522			71.4026	0.253325		0	3.73968		2.70629	3.65794																														7.7347
		23.8575	99.5955		23.8575	31.3939		23.8575	19.735			2.99668	3.41712		4.03713	10.0221		0	2.19279																														4.03137
		286.29	3.5255		286.29	1.41796		286.29	245.79			158.395	129.041		38.4265	9.96135		0	211.727																														7.02688
		54.3952	164.817		54.3952	0.063221		54.3952	100.469			1.95372	126.407		0.005419	9.75806		0.859397	207.406																														6.75622
		83.9785	6.61032		83.9785	6.00602		83.9785	265.525			69.332	3.44747		10.9433	0.133457		1.2143	11.176																														7.6432
		272.93	39.6619		272.93	3.21525		272.93	51.1315			205.361	146.246		16.871	0.056098		0	89.1484																														5.95927
		3.91263	147.19		3.91263	16.9704		3.91263	14.3527			75.481	2.86757		32.0261	16.0175		7.36472	0.891484																														5.37852
		223.306	13.2206		223.306	3.89262		223.306	189.276			80.4696	269.594		0	1.96759		3.04995	30.597																														6.89347
		86.8414	207.123		86.8414	3.91972		86.8414	159.674			224.987	96.1941		15.1932	7.03626		1.85314	62.7541																														7.1153
		243.347	3.96619		243.347	0.153537		243.347	198.246			0.099594	143.262		1.39999	0.054953		0.096686	87.329																														6.44778
		94.7716	12.3393		94.7716	24.015		94.7716	159.674			2.04295	17.4557		0.006228	0.67905		0.571797	25.333																														5.92052
		273.884	0.046713		273.884	3.91972		273.884	137.248			0.160882	94.231		3.83623	6.89266		0	61.4734																														4.5341
		9.7625	6.34591		9.7625	37.2373		9.7625	1.07645			178.502	0.389317		14.6646	0.576928		0	36.5458																														6.60995
		0	80.4696		0	0		0	3.04995			65.6093	170.26		27.8376	3.4636		6.40153	141.6																														6.41035
		167.108	23.8236		167.108	39.0436		167.108	139.939			69.9454	0.387309		0	0.573952		2.65106	36.3573																														5.17197
		43.1535	245.023		43.1535	1.78826		43.1535	27.8083			170.908	267.046		41.0941	1.25574		0.1316	11.8109																														6.87828
		3.43548	264.413		3.43548	33.0015		3.43548	2.1529			161.95	25.5368		20.7259	1.05719		0.4935	38.4664																														6.5239
		56.3038	145.427		56.3038	11.2263		56.3038	238.613			6.13859	265.668		22.3093	1.24926		0	11.75																														7.6685
		1.33602	21.4703		1.33602	0.948319		1.33602	0			225.954	216.989		18.5629	0.843658		0	3.74657																														5.11712
		6.93777	251.192		6.93777	0		6.93777	20.632			83.0504	249.762		35.2377	2.76926		8.10327	28.3462																														4.76197
		214.241	1.05765		214.241	4.94029		214.241	128.277			88.5392	248.474		0	1.81344		3.3558	28.2																														5.46687
		0.668011	4.2306		0.668011	2.96237		0.668011	0.089704			255.781	245.023		21.3	1.78826		2.74318	27.8083																														6.1277
		0.477151	186.852		0.477151	32.0442		0.477151	0.538226			16.5609	0.464186		0	6.95414		4.26717	0.330706																														6.48038
		254.798	6.3318		254.798	0.171601		254.798	169.541			163.214	0.461791		13.3154	6.91826		0.609596	0.329																														6.4559
		7.72984	6.55744		7.72984	1.21024		7.72984	13.1865			3.05464	0.338895		4.11522	0.502208		0	31.8127																														6.53655
		11.9288	194.987		11.9288	36.2348		11.9288	87.5514			115.04	232.46		20.1434	1.0931		0	10.2812																														6.05112
		8.97043	203.827		8.97043	30.8971		8.97043	0.358817			259.983	273.72		14.2207	0.010434		0.122834	7.61995																														5.78062
		67.9462	0.804696		67.9462	0.009032		67.9462	0.287054			1.44347	272.308		0.613754	0.01038		0	7.58064																														6.4072
		5.15323	254.718		5.15323	17.5845		5.15323	0.681753			154.226	20.1792		20.6682	1.14093		0	60.8184																														5.34438
		286.29	1.14579		286.29	0.78575		286.29	257.451			209.333	15.1929		17.1974	1.52703		0	27.965																														5.17378
		280.565	2.02716		280.565	0.162569		280.565	1.25586			76.941	217.414		32.6456	1.58676		7.50718	24.675																														6.0035
		50.3829	0.253325		50.3829	3.73968		50.3829	3.65794			82.0261	7.27321		0	0.447179		3.10894	6.58																														5.34168
		219.9	43.2632		219.9	0.105457		219.9	159.209																																								6.47572
		151.32	18.374		151.32	0.024336		151.32	3.74657																																								6.86985
		235.68	10.0776		235.68	0.121681		235.68	172.858																																								5.0956
		29.7	1.21913		29.7	11.8842		29.7	0.692914																																								4.53793
		227.023	9.92719		227.023	0.097345		227.023	197.73																																								5.32113
		76.7143	0.688729		76.7143	0.04056		76.7143	1.2408																																								5.32695
		13.2429	211.812		13.2429	7.54425		13.2429	6.0912																																								6.19742
		44.0057	216.989		44.0057	0.843658		44.0057	3.74657																																								5.5472
		216.146	0.053627		216.146	0.005234		216.146	218.352																																								4.72345
		0	224.987		0	15.1932		0	1.85314																																								4.22048
		4.70046	218.593		4.70046	2.68222		4.70046	0.946116																																								2.9023
		211.797	0.186419		211.797	0.2834		211.797	183.755																																								6.53298
		11.9972	3.65177		11.9972	6.26201		11.9972	5.10823																																								2.68407
		0	0.099594		0	1.39999		0	0.096686																																								4.3136
		234.03	0.280905		234.03	0		234.03	197.924																																								5.7984
		189.86	15.8865		189.86	0		189.86	142.257																																								4.5191
		45.8101	170.26		45.8101	3.4636		45.8101	141.6																																								4.4362
		1.38802	140.371		1.38802	14.9106		1.38802	0.700971																																								8.28233
		38.5443	20.1792		38.5443	1.14093		38.5443	60.8184																																								4.41765
		65.1899	2.49367		65.1899	2.51998		65.1899	95.906																																								7.60813
		224.793	0.957632		224.793	0.525978		224.793	13.2553																																								5.09978
		0.525346	220.894		0.525346	32.4379		0.525346	0.67576																																								3.60312
		146.82	76.0998		146.82	1.34504		146.82	96.1659																																								4.7799
		45.3456	25.5368		45.3456	1.05719		45.3456	38.4664																																								6.80725
		0	2.04295		0	0.006228		0	0.571797																																								5.44452
		208.203	13.7899		208.203	7.02612		208.203	3.89862																																								5.82405
		0.165899	102.403		0.165899	11.0639		0.165899	0.233917																																								6.44813
		0.276498	169.309		0.276498	0.421305		0.276498	4.15853																																								4.78855
		218.71	8.68253		218.71	0.460558		218.71	135.672																																								3.88523
		30.1382	0.204295		30.1382	0.035327		30.1382	2.78101																																								5.3269
		100.092	2.80905		100.092	0		100.092	125.016																																								5.7833
		11.9724	143.772		11.9724	3.39399		11.9724	4.41843																																								7.53465
		194.101	11.4916		194.101	3.38353		194.101	164.522																																								5.80987
		48.6636	3.44747		48.6636	0.133457		48.6636	11.176																																								5.15022
		125.234	10.7255		125.234	0.594015		125.234	90.4479																																								4.6339
		15.2074	166.286		15.2074	4.24262		15.2074	14.5548																																								6.32235
		251.914	13.4324		251.914	0		251.914	2.5471																																								7.5714
		1.86014	24.5154		1.86014	0.005234		1.86014	0.809353																																								7.73937
		0	0.160882		0	3.83623		0	0																																								4.0804
		0.414747	87.1802		0.414747	7.54948		0.414747	0.946116																																								4.88765
		31.7972	65.1011		31.7972	4.31511		31.7972	22.612																																								4.7184
		0.854378	1.27684		0.854378	0.583547		0.854378	0																																								4.50737
		213.086	0.099594		213.086	0		213.086	4.5684																																								5.82775
		6.43134	79.2178		6.43134	3.50442		6.43134	4.3992																																								6.41233
		2.953	0.056692		2.953	5.03735		2.953	4.62896																																								5.44115
		7.9023	142.746		7.9023	2.74241		7.9023	3.02949																																								1.17722
		4.25862	162.675		4.25862	17.3651		4.25862	12.4756																																								5.2755
		5.18986	168.738		5.18986	18.7442		5.18986	0.025991																																								4.7455
		0.539171	0.260476		0.539171	0.076411		0.539171	0																																								4.7334
		0.539171	52.5089		0.539171	0.076411		0.539171	0																																								3.99648
		3.01935	0.661404		3.01935	0.374203		3.01935	0																																								6.6184
		28.6673	0.056692		28.6673	3.41493		28.6673	61.029																																								5.94348
		1.04516	5.79176		1.04516	6.79846		1.04516	0																																								3.38065
		4.25862	162.675		4.25862	17.3651		4.25862	12.4756																																								6.94827
		65.1899	2.49367		65.1899	2.51998		65.1899	95.906																																								6.58845
		10.8249	5.01033		10.8249	9.68741		10.8249	0																																								4.3799
		3.01935	9.36947		3.01935	15.7872		3.01935	0																																								2.04265
		0	178.502		0	14.6646		0	0																																								4.66395
		137.795	2.37493		137.795	0.879246		137.795	4.87639																																								5.27267
		28.2028	133.302		28.2028	2.51998		28.2028	22.0418																																								6.40228
		7.56747	34.4747		7.56747	15.2691		7.56747	33.0369																																								4.8117
		3.11392	35.3328		3.11392	19.2806		3.11392	1.75438																																								5.34298
		4.38304	9.30052		4.38304	14.5782		4.38304	1.14619																																								5.10032
		70.5069	229.832		70.5069	1.05195		70.5069	5.09939																																								3.95427
		7.74747	228.299		7.74747	26.0869		7.74747	11.7426																																								6.78185
		1.77263	0		1.77263	4.52969		1.77263	0.857696																																								3.9259
		4.64516	1.96123		4.64516	2.8026		4.64516	0.467834																																								4.7344
		230.599	11.7214		230.599	2.00185		230.599	172.319																																								1.7675
		4.97696	12.5028		4.97696	1.9155		4.97696	3.46821																																								5.56062
		20.7373	204.55		20.7373	10.4018		20.7373	24.1714																																								5.3295
		6.63594	7.15542		6.63594	0.172709		6.63594	2.57309																																								4.3392
		104.516	1.60882		104.516	1.92335		104.516	160.623																																								4.63788
		53.9171	0.43668		53.9171	0.015701		53.9171	69.3954																																								5.8788
		46.4516	94.231		46.4516	6.89266		46.4516	61.4734																																								6.00375
		65.53	6.12884		65.53	6.87696		65.53	7.11108																																								3.4959
		238.894	0.612884		238.894	0.321867		238.894	0.935668																																								6.38475
		101.198	16.0882		101.198	3.40708		101.198	51.4618																																								7.84513
		81.2903	4.13697		81.2903	7.59135		81.2903	215.204																																								6.79662
		0.414747	3.40151		0.414747	6.14687		0.414747	2.72903																																								5.25347
		212.35	4.24576		212.35	0.675135		212.35	9.35668																																								4.25723
		246.359	6.20545		246.359	1.90765		246.359	229.239																																								6.10065
		1.21935	5.04863		1.21935	7.03397		1.21935	5.6374																																								8.0723
		114.719	218.34		114.719	3.24222		114.719	129.434																																								6.62395
		7.60645	75.0783		7.60645	4.14502		7.60645	70.9548																																								2.26615
		210.691	4.06802		210.691	2.8183		210.691	37.4267																																								6.55615
		246.359	1.63946		246.359	9.90722		246.359	208.966																																								6.06632
		248.848	88.8682		248.848	0.57308		248.848	233.917																																								4.61675
		230.599	1.79269		230.599	0.251213		230.599	198.829																																								5.61125
		0	65.6093		0	27.8376		0	6.40153																																								6.01735
		167.558	43.668		167.558	1.53083		167.558	134.892																																								7.17325
		129.401	148.624		129.401	0		129.401	157.504																																								5.35163
		6.63594	6.30505		6.63594	2.62204		6.63594	11.9532																																								8.30133
		8.29493	7.2397		8.29493	32.7205		8.29493	9.46584																																								6.93085
		60.553	4.39745		60.553	6.90051		60.553	0.810912																																								6.7308
		241.382	5.60789		241.382	3.23437		241.382	10.1364																																								5.5096
		224.793	0.957632		224.793	0.525978		224.793	13.2553																																								6.37355
		9.95392	141.73		9.95392	27.5707		9.95392	3.89862																																								7.62017
		172.535	68.1834		172.535	2.96746		172.535	112.28																																								7.92112
		79.6313	17.6204		79.6313	0.894947		79.6313	175.438																																								6.44485
		7.00673	81.2072		7.00673	19.2806		7.00673	7.01751																																								5.6043
		208.203	13.7899		208.203	7.02612		208.203	3.89862																																								4.47015
		20.7373	86.5699		20.7373	27.288		20.7373	17.1539
		248.848	3.06442		248.848	1.23252		248.848	213.644
		47.2811	143.262		47.2811	0.054953		47.2811	87.329
		72.9954	5.74579		72.9954	5.22052		72.9954	230.798
		237.235	34.4747		237.235	2.79475		237.235	44.4442
		3.40092	127.94		3.40092	14.7509		3.40092	12.4756
		194.101	11.4916		194.101	3.38353		194.101	164.522
		75.4839	180.035		75.4839	3.40708		75.4839	138.791
		211.521	3.44747		211.521	0.133457		211.521	172.319
		82.377	10.7255		82.377	20.8742		82.377	138.791
		238.065	0.040604		238.065	3.40708		238.065	119.298
		8.48571	5.51596		8.48571	32.3672		8.48571	0.935668
		0	69.9454		0	0		0	2.65106
		145.253	20.7078		145.253	33.9373		145.253	121.637
		37.5097	212.977		37.5097	1.55438		37.5097	24.1714
		2.98618	229.832		2.98618	28.6854		2.98618	1.87134
		48.9401	126.407		48.9401	9.75806		48.9401	207.406
		1.16129	18.6623		1.16129	0.824293		1.16129	0
		6.03041	218.34		6.03041	0		6.03041	17.9336
		186.221	0.919326		186.221	4.29418		186.221	111.501
		0.580645	3.67731		0.580645	2.57493		0.580645	0.077972
		0.414747	162.414		0.414747	27.8533		0.414747	0.467834
		221.475	5.5037		221.475	0.149158		221.475	147.368
		6.71889	5.69982		6.71889	1.05195		6.71889	11.4619
		10.3687	169.486		10.3687	31.4959		10.3687	76.101
		7.79724	177.169		7.79724	26.8563		7.79724	0.311889
		59.0599	0.699454		59.0599	0.00785		59.0599	0.249512
		4.47926	221.404		4.47926	15.2848		4.47926	0.59259
		248.848	0.995937		248.848	0.682986		248.848	223.781
		243.871	1.76204		243.871	0.141307		243.871	1.09161
		37.541	1.22255		37.541	5.87362		37.541	3.51865
		293.608	75.4772		293.608	0.462085		293.608	179.961
		155.708	36.7265		155.708	0.441548		155.708	11.9838
		280.542	8.55782		280.542	0.349131		280.542	280.799
		50.2789	3.41712		50.2789	10.0221		50.2789	2.19279
		158.052	25.4831		158.052	0.154028		158.052	68.9044
		2.5389	260.453		2.5389	0.092417		2.5389	1.57065
		15.5698	270.63		15.5698	4.32306		15.5698	4.38557
		37.324	259.686		37.324	1.4684		37.324	6.24179
		35.7	168.738		35.7	3.18988		35.7	27.9012
		0.89915	294.161		0.89915	19.3281		0.89915	1.02319
		3.9417	245.143		3.9417	24.406		3.9417	2.22075
		114.048	1.75204		114.048	0.997044		114.048	134.038
		13.3	7.33786		13.3	2.35846		13.3	7.47488
		0.042	108.613		0.042	28.9143		0.042	0.58562
		266.984	0		266.984	0		266.984	215.265
		157.78	2.48259		157.78	0		157.78	122.98
		31.5	266.144		31.5	6.64144		31.5	14.147
		1.96	136.077		1.96	25.0155		1.96	4.39018
		15.4	28.4463		15.4	0.844672		15.4	31.1783
		8.4	9.05757		8.4	0.218621		8.4	3.2571
		132.3	2.0365		132.3	2.43464		132.3	203.322
		0	170.908		0	41.0941		0	0.1316
		167.3	179.406		167.3	0.510115		167.3	179.805
		38.5	15.1929		38.5	1.52703		38.5	27.965
		1.05	7.75809		1.05	0		1.05	0.4935
		8.4	7.98114		8.4	3.31906		8.4	15.1307
		0.735	109.373		0.735	0.344494		0.735	1.78318
		54.95	236.047		54.95	0.520053		54.95	11.2255
		230.685	17.1195		230.685	1.01361		230.685	122.98
		35	0.210115		35	0.049687		35	6.58
		142.8	9.05111		142.8	0.089436		142.8	96.726
		8.995	156.455		8.995	3.7563		8.995	9.541
		100.8	2.26278		100.8	0.020537		100.8	79.289
		46.55	17.4557		46.55	0.67905		46.55	25.333
		26.25	109.583		26.25	34.5421		26.25	21.714
		0.35	224.338		0.35	0.533302		0.35	15.463
		298.55	21.0115		298.55	0		298.55	8.554
		38.15	7.27321		38.15	0.447179		38.15	6.58
		0.84	3.55579		0.84	5.5914		0.84	5.264
		0	161.95		0	20.7259		0	0.4935
		28.7	84.6925		28.7	5.30984		28.7	14.476
		0.07	0.42023		0.07	0.020537		0.07	0.2632
		281.07	4.97811		281.07	0.006625		281.07	7.14391
		5.95	87.3076		5.95	5.44896		5.95	3.23743
		7.7	2.24015		7.7	0.327931		7.7	8.225
		1.0815	161.95		1.0815	4.8461		1.0815	6.73134
		0	6.13859		0	22.3093		0	0
		0.0385	262.468		0.0385	31.3655		0.0385	0
		0.546	0.067883		0.546	0		0.546	0
		4.823	98.2763		4.823	0.215308		4.823	5.85949
		1.323	0.316789		1.323	0.390868		1.323	0
		36.288	0.071762		36.288	4.32273		36.288	77.2525
		1.323	7.3314		1.323	8.60571		1.323	0
		5.3907	205.919		5.3907	21.9813		5.3907	15.792
		82.5195	3.15657		82.5195	3.18988		82.5195	121.401
		13.7025	6.34224		13.7025	12.2626		13.7025	0
		3.822	11.8602		3.822	19.9839		3.822	0
		0	225.954		0	18.5629		0	0
		174.426	3.00626		174.426	1.11298		174.426	6.1727
		35.7	168.738		35.7	3.18988		35.7	27.9012
		9.57915	43.6393		9.57915	19.3281		9.57915	41.8192
		3.9417	44.7254		3.9417	24.406		3.9417	2.22075
		5.5482	11.7729		5.5482	18.4536		5.5482	1.45089
		89.25	290.928		89.25	1.3316		89.25	6.45498
		9.807	288.989		9.807	33.0217		9.807	14.8642
		2.24385	0		2.24385	5.73383		2.24385	1.0857
		5.88	2.48259		5.88	3.54762		5.88	0.5922
		291.9	14.8374		291.9	2.53402		291.9	218.127
		6.3	15.8265		6.3	2.4247		6.3	4.39018
		26.25	258.926		26.25	13.1669		26.25	30.597
		8.4	9.05757		8.4	0.218621		8.4	3.2571
		132.3	2.0365		132.3	2.43464		132.3	203.322
		68.25	0.552764		68.25	0.019875		68.25	87.843
		58.8	119.281		58.8	8.72496		58.8	77.8151
		82.95	7.75809		82.95	8.70509		82.95	9.00144
		289.4	0.775809		289.4	0.40743		289.4	1.1844
		128.1	20.365		128.1	4.31279		128.1	65.142
		102.9	5.23671		102.9	9.60938		102.9	272.412
		0.525	4.30574		0.525	7.78092		0.525	3.4545
		268.8	5.37442		268.8	0.854609		268.8	11.844
		291.85	7.85507		291.85	2.41477		291.85	290.178
		1.5435	6.39073		1.5435	8.90383		1.5435	7.13601
		145.215	257.91		145.215	4.10411		145.215	163.842
		9.6285	95.0366		9.6285	5.2469		9.6285	89.817
		266.7	5.14943		266.7	3.5675		266.7	47.376
		261.85	2.07529		261.85	12.5409		261.85	264.516
		284.237	112.492		284.237	0.725424		284.237	296.1
		291.9	2.26924		291.9	0.317994		291.9	251.685
		0	83.0504		0	35.2377		0	8.10327
		212.1	55.2764		212.1	1.93778		212.1	170.751
		163.8	188.134		163.8	0		163.8	199.374
		8.4	7.98114		8.4	3.31906		8.4	15.1307
		10.5	9.16425		10.5	32.4187		10.5	11.9822
		76.65	5.56643		76.65	8.7349		76.65	1.02648
		276.55	7.09865		276.55	4.09417		276.55	12.831
		284.55	1.2122		284.55	0.6658		284.55	16.779
		12.6	179.406		12.6	34.8999		12.6	4.935
		218.4	86.3088		218.4	3.7563		218.4	142.128
		100.8	22.3045		100.8	1.13285		100.8	222.075
		8.86935	102.795		8.86935	24.406		8.86935	8.883
		263.55	17.4557		263.55	8.8939		263.55	4.935
		26.25	109.583		26.25	34.5421		26.25	21.714
		279.68	3.87905		279.68	1.56016		279.68	270.438
		59.85	181.345		59.85	0.069561		59.85	110.544
		92.4	7.27321		92.4	6.60831		92.4	292.152
		288.67	43.6393		288.67	3.53768		288.67	56.259
		4.305	161.95		4.305	18.6722		4.305	15.792
		245.7	14.5464		245.7	4.28298		245.7	208.257
		95.55	227.894		95.55	4.31279		95.55	175.686
		267.75	4.36393		267.75	0.168934		267.75	218.127
		104.275	13.5767		104.275	26.4233		104.275	175.686
		281.355	0.051401		281.355	4.31279		281.355	151.011
		10.7416	6.98228		10.7416	40.9715		10.7416	1.1844
		0	88.5392		0	0		0	3.3558
		183.865	26.2127		183.865	42.959		183.865	153.972
		47.481	269.594		47.481	1.96759		47.481	30.597
		3.78	290.928		3.78	36.3109		3.78	2.3688
		61.95	160.011		61.95	12.3521		61.95	262.542
		1.47	23.6239		1.47	1.04342		1.47	0
		7.6335	267.146		7.6335	0		7.6335	22.701
		235.725	1.16371		235.725	5.43571		235.725	141.141
		0.735	4.65486		0.735	3.25944		0.735	0.0987
		0.525	205.589		0.525	35.2576		0.525	0.5922
		280.35	6.96677		280.35	0.188809		280.35	186.543
		8.505	7.21503		8.505	1.3316		8.505	14.5089
		13.125	214.54		13.125	39.8685		13.125	96.3312
		9.87	224.267		9.87	33.9956		9.87	0.3948
		74.76	0.885392		74.76	0.009937		74.76	0.31584
		5.67	261.789		5.67	19.348		5.67	0.75012
		269.3	1.26069		269.3	0.864546		269.3	283.269
		288.7	2.23045		288.7	0.178872		288.7	1.3818
		42.6199	0.464186		42.6199	6.95414		42.6199	0.330706
		270.043	21.8539		270.043	1.17012		270.043	232.108
		168.409	41.3682		168.409	0.02854		168.409	3.99682
		299.143	11.5397		299.143	0.051371		299.143	229.982
		54.7988	3.29422		54.7988	11.5079		54.7988	1.02412
		276.888	217.564		276.888	0.637383		276.888	252.792
		168.409	4.23337		168.409	0.084667		168.409	1.1622
		34.7191	266.194		34.7191	9.77955		34.7191	2.39998
		45.5349	267.046		45.5349	1.25574		45.5349	11.8109
		235.862	0.037135		235.862	0.005401		235.862	263.65
		6.48507	228.2		6.48507	7.7824		6.48507	5.48637
		0.713357	203.882		0.713357	19.3394		0.713357	69.7988
		215.281	0.362364		215.281	0.015344		215.281	191.855
		3.20686	1.37758		3.20686	5.90738		3.20686	1.95985
		0.881969	2.40478		0.881969	0.027619		0.881969	1.24723
		270.751	9.85272		270.751	0		270.751	232.866
		273.994	5.39054		273.994	0		273.994	204.766
		6.16405	269.087		6.16405	3.67638		6.16405	2.9413
		0	255.781		0	21.3		0	2.74318
		177.367	8.11576		177.367	0.045418		177.367	197.314
		280.155	0.718739		280.155	0.377458		280.155	1.09727
		118.677	18.8669		118.677	3.99554		118.677	60.35
		0.843059	236.944		0.843059	27.9289		0.843059	6.70556
		101.005	22.5564		101.005	0.54931		101.005	82.5698
		78.145	4.05069		78.145	0.601479		78.145	48.7677
		0	16.5609		0	0		0	4.26717
		0.424772	89.4741		0.424772	13.9568		0.424772	0.941826
		0	163.214		0	13.3154		0	0.609596
		39.0758	273.72		39.0758	0.010434		39.0758	7.61995
		257.133	2.91389		257.133	1.40243		257.133	138.378
		7.45783	0.065884		7.45783	0.020254		7.45783	0.335278
		90.7909	2.09632		90.7909	0.67206		90.7909	38.0998
		0.0324253	204.487		0.0324253	0.294602		0.0324253	0.731515
		289.091	0.081457		289.091	27.7774		289.091	7.50718
		46.0407	0.389317		46.0407	0.576928		46.0407	36.5458
		93.7092	5.03417		93.7092	0.046032		93.7092	74.5628
		20.6063	269.006		20.6063	0.027619		20.6063	0
		296.854	6.67828		296.854	0		296.854	8.36976
		3.15498	6.13923		3.15498	4.35151		3.15498	0
		0	3.05464		0	4.11522		0	0
		0	115.04		0	20.1434		0	0
		0	259.983		0	14.2207		0	0.122834
		0	1.44347		0	0.613754		0	0
		288.261	0.134764		288.261	0		288.261	3.71064
		3.41763	74.4584		3.41763	11.158		3.41763	0
		75.8753	0.116795		75.8753	4.09681		75.8753	1.10953
		1.10246	258.306		1.10246	3.15776		1.10246	1.95071
		1.00194	150.037		1.00194	11.1488		1.00194	0
		0	154.226		0	20.6682		0	0
		0.0356679	0.329422		0.0356679	0.518622		0.0356679	0
		1.51102	102.184		1.51102	0.114158		1.51102	0
		33.6186	0.066483		33.6186	0.19947		33.6186	0.704084
		33.6186	0.066483		33.6186	4.00474		33.6186	71.5696
		1.22568	6.79209		1.22568	7.97266		1.22568	0
		4.99415	190.771		4.99415	20.3644		4.99415	14.6303
		76.4492	2.92437		76.4492	2.95522		76.4492	112.471
		12.6945	5.87569		12.6945	11.3606		12.6945	0
		3.54085	10.9877		3.54085	18.5139		3.54085	0
		0	209.333		0	17.1974		0	0
		161.595	2.78511		161.595	1.03111		161.595	5.71862
		33.0738	156.326		33.0738	2.95522		33.0738	25.8487
		8.87449	40.4291		8.87449	17.9063		8.87449	38.7429
		3.65174	41.4353		3.65174	22.6107		3.65174	2.05739
		5.14006	10.9069		5.14006	17.0961		5.14006	1.34416
		82.6846	269.527		82.6846	1.23365		82.6846	5.98014
		9.08558	267.73		9.08558	30.5925		9.08558	13.7708
		2.07879	0		2.07879	5.31204		2.07879	1.00583
		5.44746	2.29996		5.44746	3.28665		5.44746	0.548637
		270.427	13.7459		270.427	2.34761		270.427	202.081
		5.83656	14.6623		5.83656	2.24634		5.83656	4.06723
		24.319	239.879		24.319	12.1983		24.319	28.3462
		7.78208	8.39128		7.78208	0.202539		7.78208	3.0175
		122.568	1.88669		122.568	2.25555		122.568	188.365
		63.2294	0.512102		63.2294	0.018413		63.2294	81.3811
		54.4746	110.506		54.4746	8.08314		54.4746	72.0908
		76.848	7.18739		76.848	8.06472		76.848	8.33928
		280.155	0.718739		280.155	0.377458		280.155	1.09727
		118.677	18.8669		118.677	3.99554		118.677	60.35
		95.3305	4.85149		95.3305	8.9025		95.3305	252.373
		0.48638	3.989		0.48638	7.20854		0.48638	3.20038
		249.027	4.97907		249.027	0.791742		249.027	10.9727
		288.91	7.27724		288.91	2.23713		288.91	268.832
		1.42996	5.92061		1.42996	8.24885		1.42996	6.61107
		134.533	256.051		134.533	3.8022		134.533	151.789
		8.92021	88.0456		8.92021	4.86093		8.92021	83.2099
		247.081	4.77063		247.081	3.30506		247.081	43.8909
		288.91	1.92263		288.91	11.6184		288.91	245.058
		291.828	104.217		291.828	0.67206		291.828	274.318
		270.427	2.10231		270.427	0.294602		270.427	233.171
		0	76.941		0	32.6456		0	7.50718
		196.497	51.2102		196.497	1.79523		196.497	158.19
		151.751	174.294		151.751	0		151.751	184.708
		7.78208	7.39403		7.78208	3.07491		7.78208	14.0177
		9.7276	8.49011		9.7276	38.3719		9.7276	11.1007
		71.0115	5.15695		71.0115	8.09234		71.0115	0.95097
		283.073	6.57646		283.073	3.793		283.073	11.8871
		263.618	1.12303		263.618	0.616822		263.618	15.5447
		11.6731	166.208		11.6731	32.3325		11.6731	4.57197
		202.334	79.9597		202.334	3.47998		202.334	131.673
		93.3849	20.6638		93.3849	1.04952		93.3849	205.739
		8.2169	95.233		8.2169	22.6107		8.2169	8.22955
		244.163	16.1716		244.163	8.23964		244.163	4.57197
		24.319	101.522		24.319	32.0011		24.319	20.1167
		291.828	3.5937		291.828	1.44539		291.828	250.544
		55.4473	168.005		55.4473	0.064444		55.4473	102.412
		85.6029	6.73818		85.6029	6.12219		85.6029	270.661
		278.209	40.4291		278.209	3.27744		278.209	52.1205
		3.98832	150.037		3.98832	17.2986		3.98832	14.6303
		227.626	13.4764		227.626	3.96792		227.626	192.937
		88.5211	211.13		88.5211	3.99554		88.5211	162.762
		248.054	4.04291		248.054	0.156507		248.054	202.081
		96.6048	12.5779		96.6048	24.4796		96.6048	162.762
		279.182	0.047616		279.182	2.10271		279.182	139.902
		9.95133	6.46865		9.95133	28.4935		9.95133	1.09727
		0	82.0261		0	0		0	3.10894
		170.34	24.2844		170.34	39.7989		170.34	142.645
		43.9882	249.762		43.9882	2.76926		43.9882	28.3462
		3.50194	269.527		3.50194	24.1757		3.50194	2.19455
		57.3928	148.24		57.3928	11.4434		57.3928	243.229
		1.36186	21.8856		1.36186	4.7523		1.36186	0
		7.07196	256.051		7.07196	0		7.07196	21.0311
		218.385	1.07811		218.385	1.25021		218.385	130.758
		0.680932	4.31243		0.680932	6.80531		0.680932	0.091439
		0.48638	190.466		0.48638	32.664		0.48638	0.548637
		259.727	6.45428		259.727	0.17492		259.727	172.821
		7.87935	6.68428		7.87935	6.91211		7.87935	13.4416
		12.1595	198.758		12.1595	18.0075		12.1595	89.2449
		9.14394	207.769		9.14394	22.0307		9.14394	0.365758
		69.2605	0.820261		69.2605	2.84844		69.2605	0.292606
		5.2529	259.644		5.2529	17.9247		5.2529	0.69494
		291.828	1.16795		291.828	0.800948		291.828	262.431
		285.991	2.06637		285.991	0.165713		285.991	1.28015
[truncated: 3 more columns]

## Sheet: Figure 6
Figure 6B	Months	Responder	Non Responder
	30	0				Figure 6C		Low	High		Figure 6D	USP22 H Score			EZH2 H Score			B2M H Score			Figure 6E	Months	USP22 High	USP22 Low		Figure 6F	EZH2 H score	USP22 H score		Figure 6G	% CD8+ T cells	USP22 H score		B2M H score	USP22 H score		% CD8+ T cells	EZH2 H score		B2M H score	EZH2 H score		Figure 6H	Responder	Non Responder		B2M mRNA	USP22 mRNA
	30	0					Responder	94	6			Responder	NonResponder		Responder	NonResponder		Responder	NonResponder			5	1				182.87	135.759			1.31216	135.759		12.8035	142.996		1.31216	182.87		12.8035	182.87			11.335	11.465		14.3285	11.465
	27	0					NonResponder	44	56			23.3363	246.24		9.85211	269.658		192.538	3.51205			4	1				229.356	193.622			1.02973	193.622		18.2963	203.944		1.02973	229.356		18.2963	229.356			11.103	11.021		14.418	11.335
	20	0										33.5359	249.581		25.241	274.912		174.867	16.0585			8	1				13.212	21.1308			17.4543	21.1308		101.808	22.2572		17.4543	13.212		101.808	13.212			10.804	11.683		14.2052	11.103
	16	0										81.7147	246.099		61.8757	259.235		137.285	13.1037			9	1				178.993	128.286			2.87505	128.286		25.6038	135.125		2.87505	178.993		25.6038	178.993			10.702	10.991		14.0727	10.804
	25	1										90.0733	249.422		71.3686	270.647		125.887	4.3072			9	1				184.831	175.259			15.6255	175.259		11.2683	184.602		15.6255	184.831		11.2683	184.831			10.887	11.595		13.89	11.021
	22	0										22.5017	227.155		28.6481	269.433		158.627	9.0045			20	0				118.02	88.4326			9.85881	88.4326		43.5121	93.1469		9.85881	118.02		43.5121	118.02			10.525	11.95		13.7707	11.683
	15	0										14.5605	240.948		12.2628	262.101		159.633	7.47911			3	1				9.85211	23.3363			18.0715	23.3363		202.802	24.5804		18.0715	9.85211		202.802	9.85211			11.06	11.926		14.3477	10.991
	18	1										4.93481	258.604		51.6459	268.699		155.026	19.7683			6	0				25.241	33.5359			9.92912	33.5359		184.189	35.3237		9.92912	25.241		184.189	25.241			11.664	11.684		13.5376	11.595
	17	0										11.5636	256.151		4.11625	261.24		132.379	19.3352			5	0				61.8757	81.7147			15.5625	81.7147		144.603	86.0708		15.5625	61.8757		144.603	61.8757			11.31	11.399		14.1629	10.702
	18		1									9.82466	260.567		4.37309	254.227		144.78	8.12813			10	1				71.3686	90.0733			17.5963	90.0733		132.597	94.875		17.5963	71.3686		132.597	71.3686			11.229	11.493		14.1491	11.95
	19		1									6.18606	174.684		7.51161	88.1082		90.094	8.4238			9	1				28.6481	22.5017			14.7945	22.5017		167.083	23.7013		14.7945	28.6481		167.083	28.6481			11.27	11.083		14.4448	11.926
	9		1									9.29761	5.33529		2.88992	2.29779		183.124	226.302			6	1				12.2628	14.5605			13.8562	14.5605		168.143	15.3367		13.8562	12.2628		168.143	12.2628			11.242	11.285		13.6006	11.684
	6		0									6.37692	261.243		4.89522	266.273		101.449	5.48477			18	1				249.545	219.987			1.89129	219.987		24.0981	231.714		1.89129	249.545		24.0981	249.545			11.256	11.54		14.1748	11.399
	20		0									117.048	274.52		154.676	3.14921		145.269	0.541967			15	1				234.917	260.289			0.995245	260.289		10.3526	274.165		0.995245	234.917		10.3526	234.917			12.215	10.942		13.5515	11.493
	17		1									165.109	265.128		188.391	3.58227		61.8889	0.258539			30	0				239.928	241.59			1.27509	241.59		24.874	254.469		1.27509	239.928		24.874	239.928			11.746	11.7		12.8895	11.083
	6		1									60.9282	222.903		51.5521	216.242		154.207	2.64227			15	1				239.833	255.507			0.814965	255.507		35.127	269.128		0.814965	239.833		35.127	239.833			10.494	11.161		14.719	10.887
	15		1									118.262	229.427		97.2534	194.183		84.0868	2.50384			6		1			241.513	250.584			1.17259	250.584		42.4873	263.942		1.17259	241.513		42.4873	241.513			11.704	11.911		14.0918	11.285
	15		1									98.5334	62.9793		70.0941	54.5194		127.3	119.379			30		0			224.148	214.836			1.28007	214.836		31.9547	226.289		1.28007	224.148		31.9547	224.148			11.426	13.831		13.3826	11.54
	3		1									174.454	253.899		136.115	153.384		33.7061	5.94073			17		1			51.6459	4.93481			9.86825	4.93481		163.29	5.19787		9.86825	51.6459		163.29	51.6459			10.886	11.833		14.4998	10.942
	3		1									89.421	259.573		148.616	174.611		234.007	24.2756			25		1			4.11625	11.5636			9.10133	11.5636		139.436	12.18		9.10133	4.11625		139.436	4.11625			10.878	11.64		14.4	11.7
	24		0									49.2573	212.792		164.15	184.85		221.875	45.1814			19		1			4.37309	9.82466			8.05597	9.82466		152.498	10.3484		8.05597	4.37309		152.498	4.37309			12.548	10.836		13.7323	11.161
	4		1									60.6441	182.47		126.709	173.55		251.193	49.6124			24		0			7.51161	6.18606			21.4434	6.18606		94.8968	6.51583		21.4434	7.51161		94.8968	7.51161			11.678	12.341		13.8676	11.911
	5		1									97.0169	240.863		102.946	214.209		260.896	22.1452			17		1			2.88992	9.29761			9.10136	9.29761		192.886	9.79325		9.10136	2.88992		192.886	2.88992			11.624	10.391		12.7307	13.831
	9		1									73.3758	51.5303		97.617	12.6715		214.017	9.8288			17		0			4.89522	6.37692			10.0506	6.37692		106.857	6.71686		10.0506	4.89522		106.857	4.89522			11.024	12.352		13.4524	11.833
	17		1									53.4222	230.692		145.148	204.715		218.594	33.2049			27		0			154.676	117.048			8.16146	117.048		153.013	123.287		8.16146	154.676		153.013	154.676			12.045	11.778		14.2961	10.525
	12		0									27.7501	278.914		12.1231	269.068		199.732	0.934215			18		1			188.391	165.109			4.12825	165.109		65.1881	173.911		4.12825	188.391		65.1881	188.391			9.95	11.737		14.0341	11.64
	5		0									60.9489	273.508		47.0626	255.719		175.452	2.00321			22		0			51.5521	60.9282			8.13486	60.9282		162.428	64.1761		8.13486	51.5521		162.428	51.5521			11.038	11.496		14.4894	11.06
	9		1									40.9263	277.121		22.9724	269.892		154.666	1.82152			16		0			97.2534	118.262			7.18547	118.262		88.5693	124.567		7.18547	97.2534		88.5693	97.2534			11.166	11.717		14.1032	10.836
	8		1									33.3265	268.144		23.1426	259.552		168.875	1.37601			20		0			70.0941	98.5334			4.12824	98.5334		134.086	103.786		4.12824	70.0941		134.086	70.0941			11.477	11.422		13.3737	11.664
	10		1									32.9749	258.938		22.6278	231.263		173.205	19.5357			15		0			136.115	174.454			2.17819	174.454		35.5029	183.754		2.17819	136.115		35.5029	136.115			11.376	11.032		12.772	12.341
	6		1									22.397	255.272		13.9585	235.239		165.268	12.1329			3		1			148.616	89.421			10.0507	89.421		246.482	94.1879		10.0507	148.616		246.482	148.616			11.374	12.007		13.9962	11.31
												61.7862	135.759		0.536189	182.87		128.839	12.1555			12		0			164.15	49.2573			7.95987	49.2573		233.703	51.8832		7.95987	164.15		233.703	164.15			10.899	11.375		14.0632	11.229
												94.264	193.622		43.3835	229.356		43.393	17.3703								126.709	60.6441			8.59059	60.6441		264.584	63.877		8.59059	126.709		264.584	126.709			12.005	11.781		13.8458	11.27
												22.5295	21.1308		8.02369	13.212		149.75	96.6559								102.946	97.0169			9.93006	97.0169		274.803	102.189		9.93006	102.946		274.803	102.946			11.333	11.263		13.6145	10.391
												31.6735	128.286		25.4307	178.993		103.772	24.308								97.617	73.3758			8.97972	73.3758		225.426	77.2873		8.97972	97.617		225.426	97.617			11.336	11.068		13.4614	11.242
												43.4122	175.259		14.7739	184.831		126.79	10.698								145.148	53.4222			8.44458	53.4222		230.247	56.27		8.44458	145.148		230.247	145.148			11.759	11.326		14.1339	12.352
												1.28302	88.4326		0.201071	118.02		85.2158	41.3099								269.658	246.24			0.176501	246.24		3.69927	259.366		0.176501	269.658		3.69927	269.658				11.981		14.0043	11.256
												25.3183	219.987		30.8547	249.545		159.237	22.8785								274.912	249.581			2.16765	249.581		16.9145	262.886		2.16765	274.912		16.9145	274.912				12.334		13.6446	11.778
												17.425	260.289		12.7418	234.917		152.537	9.82861								259.235	246.099			0.43501	246.099		13.8023	259.218		0.43501	259.235		13.8023	259.235				12.134		14.2331	11.625
												11.9843	241.59		14.598	239.928		122.125	23.6151								270.647	249.422			0.435893	249.422		4.53681	262.718		0.435893	270.647		4.53681	270.647				11.735		14.1876	10.981
												20.1793	255.507		11.753	239.833		136.882	33.3492								269.433	227.155			0.650056	227.155		9.48452	239.264		0.650056	269.433		9.48452	269.433				11.102		13.6553	12.215
												26.5062	250.584		8.39626	241.513		89.6307	40.337								262.101	240.948			0.046814	240.948		7.87781	253.793		0.046814	262.101		7.87781	262.101				10.864		13.6405	11.737
												6.14166	214.836		8.99689	224.148		98.2601	30.3374								268.699	258.604			0.081097	258.604		20.8221	272.39		0.081097	268.699		20.8221	268.699				11.4		12.5222	11.496
												12.0773	41.2674		6.32137	26.3307		192.495	159.995								261.24	256.151			0.046055	256.151		20.366	269.806		0.046055	261.24		20.366	261.24				10.03		14.3254	11.746
												14.1222	25.7562		8.39636	22.2136		231.865	137.159								254.227	260.567			0.046103	260.567		8.56143	274.457		0.046103	254.227		8.56143	254.227				11.42		14.0457	10.494
												22.6098	45.7676		14.9166	28.8202		279.648	168.995								88.1082	174.684			1.50441	174.684		8.87286	183.997		1.50441	88.1082		8.87286	88.1082				11.219		14.3596	11.704
												9.07687	18.106		6.82023	14.6207		141.518	118.345								2.29779	5.33529			4.0577	5.33529		238.366	5.6197		4.0577	2.29779		238.366	2.29779				11.529		14.1159	11.717
												8.04873	23.5253		2.31771	19.3315		278.591	156.835								266.273	261.243			0.035222	261.243		5.77715	275.17		0.035222	266.273		5.77715	266.273				11.781		13.9949	11.422
												30.8739	27.6808		8.14244	15.9229		30.9676	144.752								3.14921	274.52			0.009064	274.52		0.570859	289.154		0.009064	3.14921		0.570859	3.14921				11.747		14.2005	11.032
												32.8663	179.336		28.6361	2.2788		220.833	0.01915								3.58227	265.128			0.043397	265.128		0.272321	279.262		0.043397	3.58227		0.272321	3.58227				11.841		13.5514	12.007
												83.6547	149.75		70.9195	3.10224		136.512	0.057449								216.242	222.903			0.081666	222.903		2.78313	234.786		0.081666	216.242		2.78313	216.242				11.264		13.8455	11.426
												69.078	198.582		64.132	1.2543		147.78	0								194.183	229.427			0.005516	229.427		2.63731	241.658		0.005516	194.183		2.63731	194.183				11.888		14.2551	11.375
												96.8395	177.134		81.3099	0.641512		102.406	0								54.5194	62.9793			1.31598	62.9793		125.743	66.3366		1.31598	54.5194		125.743	54.5194				11.436		13.9226	10.886
												40.0303	138.835		33.3175	0.852158		162.597	0.325543								153.384	253.899			0.613813	253.899		6.25743	267.434		0.613813	153.384		6.25743	153.384				12.028		13.3781	11.781
												29.3731	177.421		18.9364	3.15011		84.0945	0.392567								174.611	259.573			0.03853	259.573		25.5697	273.41		0.03853	174.611		25.5697	174.611				11.903		14.2169	11.263
												32.7028	204.422		19.0469	159.421		163.054	4.19377								184.85	212.792			0.461052	212.792		47.59	224.136		0.461052	184.85		47.59	184.85				10.143		13.7773	11.068
												26.5585	221.561		13.8867	179.585		135.833	2.3554								173.55	182.47			0.056213	182.47		52.2571	192.198		0.056213	173.55		52.2571	173.55				11.729		13.8759	11.326
												68.7343	203.465		63.8129	140.175		184.831	2.32668								214.209	240.863			0.330691	240.863		23.3257	253.703		0.330691	214.209		23.3257	214.209				12.085		13.6928	11.981
												39.6778	232.907		33.6721	129.135		101.897	4.02142								12.6715	51.5303			0.554662	51.5303		10.3528	54.2773		0.554662	12.6715		10.3528	12.6715				10.965		13.4823	12.334
												11.4911	190.309		14.2584	139.122		161.788	3.38948								204.715	230.692			0.035925	230.692		34.975	242.99		0.035925	204.715		34.975	204.715				10.932		13.476	12.134
												29.2269	201.645		18.8422	160.378		83.6762	3.51396								269.068	278.914			0.081562	278.914		0.984016	293.782		0.081562	269.068		0.984016	269.068				11.478		15.0533	10.878
													85.2158			224.05			0.325543								255.719	273.508			0.028482	273.508		2.11	288.089		0.028482	255.719		2.11	255.719				11.68		13.8054	11.735
													91.9182			274.797			0.536189								269.892	277.121			0.071043	277.121		1.91862	291.894		0.071043	269.892		1.91862	269.892				12.543		13.8464	12.548
													117.77			284.372			0.277669								259.552	268.144			0.049245	268.144		1.44937	282.438		0.049245	259.552		1.44937	259.552				11.087		14.5689	11.102
													106.089			265.988			1.2543								231.263	258.938			1.07988	258.938		20.5771	272.741		1.07988	231.263		20.5771	231.263						13.7024	10.864
													222.231			285.904			0.871308								235.239	255.272			0.055531	255.272		12.7797	268.88		0.055531	235.239		12.7797	235.239						14.6419	11.4
													160.474			266.85			0.746835								12.1231	27.7501			11.8279	27.7501		210.379	29.2294		11.8279	12.1231		210.379	12.1231						13.3404	10.03
													74.6835			255.647			0								47.0626	60.9489			12.537	60.9489		184.805	64.198		12.537	47.0626		184.805	47.0626						13.9929	11.165
													77.5559			274.797			0								22.9724	40.9263			11.4927	40.9263		162.911	43.108		11.4927	22.9724		162.911	22.9724						13.7898	11.678
													216.391			278.627			3.38948								23.1426	33.3265			8.90937	33.3265		177.878	35.103		8.90937	23.1426		177.878	23.1426						13.9434	11.42
													96.7056			245.115			0								22.6278	32.9749			7.64905	32.9749		182.438	34.7327		7.64905	22.6278		182.438	22.6278						14.6403	11.624
													82.3434			237.455			0								13.9585	22.397			10.0508	22.397		174.078	23.591		10.0508	13.9585		174.078	13.9585						14.0948	11.024
													88.0882			263.307			0								26.3307	41.2674			7.2577	41.2674		168.524	43.4673		7.2577	26.3307		168.524	26.3307						14.4558	12.045
													256.298			22.5295			1.75219								22.2136	25.7562			8.11944	25.7562		144.471	27.1293		8.11944	22.2136		144.471	22.2136						14.156	11.219
													226.349			33.3874			0.97663								28.8202	45.7676			8.98117	45.7676		178.004	48.2074		8.98117	28.8202		178.004	28.8202						14.4946	9.95
													244.483			12.2175			1.0628								14.6207	18.106			6.97046	18.106		124.653	19.0712		6.97046	14.6207		124.653	14.6207						14.1644	11.529
													190.232			14.7261			1.95326								19.3315	23.5253			8.49286	23.5253		165.196	24.7794		8.49286	19.3315		165.196	19.3315						13.2695	11.781
													192.731			24.3679			4.03099								15.9229	27.6808			7.91837	27.6808		152.468	29.1564		7.91837	15.9229		152.468	15.9229						13.3195	11.747
													224.711			43.4601			0.852158								2.2788	179.336			2.26923	179.336		0.0201705	188.896		2.26923	2.2788		0.0201705	2.2788						13.7151	11.038
													149.731			20.5763			4.34696								3.10224	149.75			3.30331	149.75		0.0605114	157.733		3.30331	3.10224		0.0605114	3.10224						14.4778	11.841
													126.924			9.17267			6.25235								1.2543	198.582			4.13632	198.582		0	209.168		4.13632	1.2543		0	1.2543						13.4895	11.264
													168.019			9.9578			3.11181								0.641512	177.134			2.53732	177.134		0	186.577		2.53732	0.641512		0	0.641512						14.4793	11.166
													107.717			7.35345			7.32473								0.852158	138.835			2.98734	138.835		0.342898	146.236		2.98734	0.852158		0.342898	0.852158						14.2841	11.888
													140.357			8.21518			2.25008								3.15011	177.421			2.64265	177.421		0.413494	186.879		2.64265	3.15011		0.413494	3.15011						13.474	11.436
													165.836			10.81			1.57984								159.421	204.422			0	204.422		4.41733	215.32		0	159.421		4.41733	159.421						14.0151	12.028
													232.668			199.156			4.15547								179.585	221.561			0	221.561		2.48097	233.372		0	179.585		2.48097	179.585						13.0141	11.903
													212.082			189.294			2.22135								140.175	203.465			0.040214	203.465		2.45071	214.311		0.040214	140.175		2.45071	140.175						13.9252	11.477
													245.785			215.146			3.50438								129.135	232.907			0.047874	232.907		4.2358	245.323		0.047874	129.135		4.2358	129.135						14.2192	11.376
													254.115			221.753			6.1949								139.122	190.309			0.050746	190.309		3.57017	200.454		0.050746	139.122		3.57017	139.122						13.4612	11.374
													189.265			169.091			7.32473								160.378	201.645			0.038299	201.645		3.70128	212.395		0.038299	160.378		3.70128	160.378						14.3905	10.143
													169.283			254.307			8.27263								0.536189	61.7862			12.677	61.7862		135.707	65.08		12.677	0.536189		135.707	0.536189						14.0179	10.899
													273.265			263.719			0.833008								43.3835	94.264			9.85248	94.264		45.7062	99.2891		9.85248	43.3835		45.7062	43.3835						13.2091	11.729
													256.365			245.498			2.32668								8.02369	22.5295			10.7334	22.5295		157.733	23.7305		10.7334	8.02369		157.733	8.02369						14.2	12.085
													264.743			239.236			2.98734								25.4307	31.6735			9.07692	31.6735		109.304	33.3619		9.07692	25.4307		109.304	25.4307						13.2379	12.005
													226.636			212.274			0.833008								14.7739	43.4122			11.9972	43.4122		133.549	45.7264		11.9972	14.7739		133.549	14.7739						14.3535	10.965
													243.966			221.753			1.47452								0.201071	1.28302			8.02369	1.28302		89.7585	1.35142		8.02369	0.201071		89.7585	0.201071						14.1809	10.642
													189.007			168.995			2.32668								224.05	85.2158			1.38835	85.2158		0.342898	89.7585		1.38835	224.05		0.342898	224.05						14.4369	11.333
													169.438			241.449			0.303805								274.797	91.9182			2.02986	91.9182		0.564773	96.8182		2.02986	274.797		0.564773	274.797						14.2493	10.932
													193.011			223.505			0.001044								284.372	117.77			1.68517	117.77		0.292472	124.048		1.68517	284.372		0.292472	284.372						14.0547	11.336
													230.996			274.829			0								265.988	106.089			1.79049	106.089		1.32116	111.744		1.79049	265.988		1.32116	265.988						14.1637	11.478
													159.051			177.802			0.019937								285.904	222.231			1.92454	222.231		0.917756	234.078		1.92454	285.904		0.917756	285.904						14.0128	11.68
													175.941			183.612			0.01614								266.85	160.474			2.21178	160.474		0.786648	169.028		2.21178	266.85		0.786648	266.85						13.4393	12.5
													210.033			219.613			0.013291								255.647	74.6835			0	74.6835		0	78.6648		0	255.647		0	255.647						14.2236	12.543
													262.335			270.861			15.589								274.797	77.5559			0	77.5559		0	81.6903		0	274.797		0	274.797						14.1439	11.759
													222.774			243.547			11.8104								278.627	216.391			1.28302	216.391		3.57017	227.926		1.28302	278.627		3.57017	278.627						13.509	11.087
													229.866			251.873			6.12356								245.115	96.7056			0	96.7056		0	101.861		0	245.115		0	245.115
													238.392			223.297			8.21222								237.455	82.3434			0	82.3434		0	86.733		0	237.455		0	237.455
													207.252			219.641			8.84831								263.307	88.0882			0	88.0882		0	92.7841		0	263.307		0	263.307
													231.974			219.594			6.38939								22.5295	256.298			0	256.298		1.8456	269.961		0	22.5295		1.8456	22.5295
													238.659			172.428			0.035806								33.3874	226.349			0	226.349		1.02869	238.415		0	33.3874		1.02869	33.3874
													254.285			197.811			0.001598								12.2175	244.483			0	244.483		1.11946	257.516		0	12.2175		1.11946	12.2175
													238.131			169.318			0.786142								14.7261	190.232			0	190.232		2.05739	200.373		0	14.7261		2.05739	14.7261
													268.596			197.788			0.71112								24.3679	192.731			0	192.731		4.24588	203.006		0	24.3679		4.24588	24.3679
													216.703			159.054			0.433232								43.4601	224.711			0	224.711		0.897585	236.69		0	43.4601		0.897585	43.4601
													276.145			209.321			0.76488								20.5763	149.731			0	149.731		4.57869	157.713		0	20.5763		4.57869	20.5763
													144.87			79.7436			0.579858								9.17267	126.924			0	126.924		6.58565	133.69		0	9.17267		6.58565	9.17267
													135.926			65.0395			0.738898								9.9578	168.019			0	168.019		3.2777	176.976		0	9.9578		3.2777	9.9578
													122.808			56.5612			0.678054								7.35345	107.717			0	107.717		7.7152	113.459		0	7.35345		7.7152	7.35345
													94.5216			71.6608			0.556857								8.21518	140.357			0	140.357		2.37003	147.839		0	8.21518		2.37003	8.21518
													120.202			68.1135			0								10.81	165.836			0	165.836		1.66406	174.676		0	10.81		1.66406	10.81
													138.272			74.8858			0								199.156	232.668			0.041172	232.668		4.37699	245.071		0.041172	199.156		4.37699	199.156
																											189.294	212.082			0.048832	212.082		2.33977	223.388		0.048832	189.294		2.33977	189.294
																											215.146	245.785			0.124473	245.785		3.69119	258.888		0.124473	215.146		3.69119	215.146
																											221.753	254.115			0.986205	254.115		6.52514	267.662		0.986205	221.753		6.52514	221.753
																											169.091	189.265			2.3171	189.265		7.7152	199.355		2.3171	169.091		7.7152	169.091
																											254.307	169.283			3.10224	169.283		8.71364	178.307		3.10224	254.307		8.71364	254.307
																											263.719	273.265			0	273.265		0.877415	287.832		0	263.719		0.877415	263.719
																											245.498	256.365			0	256.365		2.45071	270.032		0	245.498		2.45071	245.498
																											239.236	264.743			0	264.743		3.14659	278.856		0	239.236		3.14659	239.236
																											212.274	226.636			0	226.636		0.877415	238.717		0	212.274		0.877415	212.274
																											221.753	243.966			0	243.966		1.55313	256.972		0	221.753		1.55313	221.753
																											168.995	189.007			0	189.007		2.45071	199.082		0	168.995		2.45071	168.995
																											241.449	169.438			0.011393	169.438		0.32	178.47		0.011393	241.449		0.32	241.449
																											223.505	193.011			0.019937	193.011		0.0011	203.3		0.019937	223.505		0.0011	223.505
																											274.829	230.996			0.001139	230.996		0	243.31		0.001139	274.829		0	274.829
																											177.802	159.051			0.001139	159.051		0.021	167.53		0.001139	177.802		0.021	177.802
																											183.612	175.941			0	175.941		0.017	185.32		0	183.612		0.017	183.612
																											219.613	210.033			0	210.033		0.014	221.23		0	219.613		0.014	219.613
																											270.861	262.335			1.25319	262.335		16.42	276.32		1.25319	270.861		16.42	270.861
																											243.547	222.774			4.64251	222.774		12.44	234.65		4.64251	243.547		12.44	243.547
																											251.873	229.866			2.6393	229.866		6.45	242.12		2.6393	251.873		6.45	251.873
																											223.297	238.392			1.25319	238.392		8.65	251.1		1.25319	223.297		8.65	223.297
																											219.641	207.252			1.69656	207.252		9.32	218.3		1.69656	219.641		9.32	219.641
																											219.594	231.974			1.93675	231.974		6.73	244.34		1.93675	219.594		6.73	219.594
																											172.428	238.659			0.00132	238.659		0.0377152	251.382		0.00132	172.428		0.0377152	172.428
																											197.811	254.285			0.000142	254.285		0.00168283	267.841		0.000142	197.811		0.00168283	197.811
																											169.318	238.131			0.000266	238.131		0.828051	250.826		0.000266	169.318		0.828051	169.318
																											197.788	268.596			0.00018	268.596		0.749028	282.915		0.00018	197.788		0.749028	197.788
																											159.054	216.703			0.000114	216.703		0.456327	228.255		0.000114	159.054		0.456327	159.054
																											209.321	276.145			1.26049	276.145		0.805655	290.866		1.26049	209.321		0.805655	209.321
																											79.7436	144.87			1.95442	144.87		0.61077	152.593		1.95442	79.7436		0.61077	79.7436
																											65.0395	135.926			3.11453	135.926		0.778288	143.172		3.11453	65.0395		0.778288	65.0395
																											56.5612	122.808			1.39837	122.808		0.7142	129.354		1.39837	56.5612		0.7142	56.5612
																											71.6608	94.5216			4.43761	94.5216		0.586542	99.5604		4.43761	71.6608		0.586542	71.6608
																											68.1135	120.202			3.59359	120.202		0	126.61		3.59359	68.1135		0	68.1135
																											74.8858	138.272			1.99819	138.272		0	145.643		1.99819	74.8858		0	74.8858
																											30.8547	25.3183			10.9025	25.3183		167.726	26.668		10.9025	30.8547		167.726	30.8547
																											12.7418	17.425			7.61268	17.425		160.668	18.354		7.61268	12.7418		160.668	12.7418
																											14.598	11.9843			14.2963	11.9843		128.635	12.6232		14.2963	14.598		128.635	14.598
																											11.753	20.1793			12.8768	20.1793		144.179	21.255		12.8768	11.753		144.179	11.753
																											8.39626	26.5062			15.7107	26.5062		94.4087	27.9192		15.7107	8.39626		94.4087	8.39626
																											8.99689	6.14166			13.5808	6.14166		103.498	6.46907		13.5808	8.99689		103.498	8.99689
																											6.32137	12.0773			10.1998	12.0773		202.756	12.7211		10.1998	6.32137		202.756	6.32137
																											8.39636	14.1222			8.34952	14.1222		244.225	14.875		8.34952	8.39636		244.225	8.39636
																											14.9166	22.6098			8.79926	22.6098		294.556	23.8151		8.79926	14.9166		294.556	14.9166
																											6.82023	9.07687			7.65905	9.07687		149.062	9.56074		7.65905	6.82023		149.062	6.82023
																											2.31771	8.04873			12.992	8.04873		293.442	8.47779		12.992	2.31771		293.442	2.31771
																											8.14244	30.8739			2.44459	30.8739		32.6185	32.5198		2.44459	8.14244		32.6185	8.14244
																											43.5513	20.6835			2.91824	20.6835		92.7175	21.7861		2.91824	43.5513		92.7175	43.5513
																											156.153	169.236			4.79236	169.236		60.2671	178.258		4.79236	156.153		60.2671	156.153
																											87.5677	115.908			5.87238	115.908		44.8022	122.087		5.87238	87.5677		44.8022	87.5677
																											75.2591	119.377			6.71485	119.377		90.3782	125.741		6.71485	75.2591		90.3782	75.2591
																											84.6991	96.2692			4.93182	96.2692		83.7894	101.401		4.93182	84.6991		83.7894	84.6991
																											69.2332	83.1695			5.72312	83.1695		45.67	87.6032		5.72312	69.2332		45.67	69.2332
																											89.1946	98.5221			8.05585	98.5221		15.705	103.774		8.05585	89.1946		15.705	89.1946
																											104.888	123.667			7.11606	123.667		14.4368	130.26		7.11606	104.888		14.4368	104.888
																											166.35	184.06			6.05964	184.06		12.9051	193.872		6.05964	166.35		12.9051	166.35
																											175.613	208.042			6.14658	208.042		19.4863	219.133		6.14658	175.613		19.4863	175.613
																											184.387	211.327			2.41924	211.327		14.8083	222.592		2.41924	184.387		14.8083	184.387
																											163.968	173.937			5.2173	173.937		12.7025	183.209		5.2173	163.968		12.7025	163.968
																											28.6361	32.8663			12.5102	32.8663		232.605	34.6184		12.5102	28.6361		232.605	28.6361
																											70.9195	83.6547			9.72284	83.6547		143.789	88.1142		9.72284	70.9195		143.789	70.9195
																											64.132	69.078			10.5921	69.078		155.658	72.7604		10.5921	64.132		155.658	64.132
																											81.3099	96.8395			8.95749	96.8395		107.865	102.002		8.95749	81.3099		107.865	81.3099
																											33.3175	40.0303			11.8394	40.0303		171.265	42.1642		11.8394	33.3175		171.265	33.3175
																											18.9364	29.3731			7.91811	29.3731		88.5775	30.9389		7.91811	18.9364		88.5775	18.9364
																											19.0469	32.7028			12.448	32.7028		171.747	34.4462		12.448	19.0469		171.747	19.0469
																											13.8867	26.5585			9.67447	26.5585		143.074	27.9743		9.67447	13.8867		143.074	13.8867
																											63.8129	68.7343			10.5394	68.7343		194.684	72.3984		10.5394	63.8129		194.684	63.8129
																											33.6721	39.6778			8.91292	39.6778		107.329	41.7929		8.91292	33.6721		107.329	33.6721
																											14.2584	11.4911			11.7805	11.4911		170.413	12.1037		11.7805	14.2584		170.413	14.2584
																											18.8422	29.2269			7.87872	29.2269		88.1368	30.785		7.87872	18.8422		88.1368	18.8422
[truncated: 5 more columns]

## Sheet: Figure 7
Figure 7A	Tumor Volume (mm3)
	Days	4T1 R IgG					4T1 R Anti PD-1					4T1 IgG					4T1 Anti PD-1
	0	0	0	0	0	0	0	0	0	0	0	0	0	0	0	0	0	0	0	0	0		Figure 7B	Tumor Weight (g)
	4	128.863	133.956	107.648	161.792	107.388	94.77	119.072	137.216	132.962	116.614	80.19	99.0945	99.0945	99.0945	66.3255	48.6	36.822	50.807	38.663	67.626			4T1 R IgG	4T1 R Anti PD-1	4T1 IgG	4T1 Anti PD-1
	6	171.088	192.821	189.037	222.912	198.45	209.202	262.236	215.825	206.681	189.584	173.4	166.464	139.264	139.264	84.564	76.7295	83.232	102.602	89.2375	107.648			0.77	1.17	0.74	0.38
	8	310.464	335.16	261.612	330.773	238.206	276.822	344.389	278.842	251.256	249.158	204.161	213.564	171.113	176.157	159.359	104.976	107.388	141.312	93.639	137.677			0.95	1.14	0.69	0.26
	10	455.762	389.803	335.16	338.688	350.413	434.752	401.613	397.373	331.632	337.892	261.612	291.964	218.05	258.57	189.037	131.196	107.892	194.4	105.341	170.582			0.74	1	0.35	0.46
	12	595.35	556.668	397.373	443.576	480.298	545.722	468.308	547.832	386.019	409.248	321.048	356.328	236.927	351.014	279.864	254.571	119.487	252.761	117.624	227.254			0.83	0.73	0.41	0.22
	14	841.874	769.896	480.298	637.562	730.08	870.732	665.184	722.138	525.742	476.847	415.853	451.497	295.312	439.002	339.562	309.394	146.202	332.992	137.637	257.032			1.23	0.77	0.39	0.26
	16	1611.02	1275.83	656.667	849.005	1248.34	1327.44	822.902	1781.13	669.559	681.87	781.9	728.315	397.823	634.351	470.678	443.789	179.242	500.241	146.774	312.96
Figure 7C	Tumor Volume (mm3)
	Days	4T-1 R WT						4T-1 R KO						4T-1 WT						4T-1 KO							Figure 7D	Tumor Weight (g)
	0	0	0	0	0	0	0	0	0	0	0	0	0	0	0	0	0	0	0	0	0	0	0	0	0			4T-1 R WT	4T-1 R KO	4T-1 WT	4T-1 KO
	4	57.434	82.472	81.675	99.0945	115.351	67.626	73.008	79.3305	60.7475	46.464	77.064	56.3295	82.472	61.364	44.376	47.5875	53.958	46.464	8.228	41.1845	32.856	40.344	21.386	37.8225			1.72	0.5	0.63	0.21
	6	139.264	205.35	180.918	178.024	187.272	176.157	127.056	129.514	126.514	107.648	116.058	121.104	109.33	144.869	126.514	128.375	123.576	139.425	41.454	52.65	38.808	51.6375	67.626	52.9			0.86	0.36	0.6	0.288
	8	306.936	356.224	321.048	343.188	312.666	245.48	175.338	152.561	154.213	135.816	145.119	156.282	173.95	209.952	173.4	147.456	186.184	173.776	107.648	87.725	79.3305	75.429	81.648	84.564			1.09	0.39	0.58	0.18
	10	573.248	463.736	392.089	450.636	388.08	285.948	203.456	153.062	196.992	159.744	165.888	182.272	282.123	344.389	227.812	180.336	252.486	216.302	122.793	147.456	93.312	85.176	151.552	120.933			0.85	0.35	0.54	0.12
	12	771.456	592.767	696.632	552.23	468.512	389.992	287.49	209.088	246.402	189.584	193.027	206.91	363.384	424.128	303.408	216.763	324.576	269.001	139.264	180.336	119.422	95.506	196.599	143.65			0.91	0.51	0.54	0.37
	14	1169.35	804.825	930.852	793.152	586.154	483.336	356.957	262.181	333.036	243.682	266.976	268.192	500.607	536.313	407.932	388.29	442.786	325.467	147.456	235.468	100.048	106.434	299.88	159.744			0.73	0.35	0.49	0.22
	16	1901.29	1072.56	1028.77	1043.54	891.09	753.366	538.351	347.171	415.292	306.685	397.228	298.199	700.229	669.248	540.708	638.847	597.254	456.925	154.746	298.07	98.4312	118.02	465.709	172.19
Figure 7E	Tumor Volume (mm3)
	Days	DMSO+IgG					DMSO+Anti-PD-1					S02+IgG					S02+Anti-PD-1
	0	0	0	0	0	0	0	0	0	0	0	0	0	0	0	0	0	0	0	0	0		Figure 7F	Tumor Weight (g)
	4	44.2786	48.4416	18.2574	33.7476	59.3202	74.2889	43.2744	51.6321	40.2145	58.4919	63.0403	64.8476	40.4357	27.9398	47.4619	62.9694	35.0546	37.7487	60.2251	30.4518			DMSO+IgG	DMSO+PD1	S02+IgG	S02+Anti-PD1
	6	100.82	83.8822	54.614	55.7627	66.9726	103.519	77.7289	83.7785	70.5403	83.429	52.5742	76.546	48.2073	44.6305	39.3354	16.7772	11.4688	20.5318	25.9474	26.189			0.679	0.581	0.328	0.144
	8	194.203	158.234	139.419	189.95	191.932	193.925	176.85	203.031	253.238	169.222	94.7389	85.1968	105.793	95.1107	75.7764	49.0197	57.2656	41.9491	60.412	66.1081			0.506	0.723	0.286	0.165
	10	286.948	219.649	237.551	293.738	315.011	283.558	219.448	267.068	290.425	246.694	155.825	166.926	96.469	128.749	121.119	97.092	86.9205	80.0769	97.5233	98.2902			0.651	0.668	0.284	0.205
	12	436.746	301.695	331.387	363.817	452.692	404.413	302.309	383.17	381.324	347.982	175.611	191.704	121.035	199.755	168.763	129.948	108.563	126.221	133.767	192.703			0.703	0.706	0.289	0.223
	14	577.307	480.748	472.159	512.891	640.478	491.451	472.12	429.484	633.055	442.531	214.184	226.857	144.096	241.158	218.125	153.426	141.578	154.761	153.339	267.068			0.92	0.667	0.345	0.276
	16	904.471	607.224	923.866	773.836	873.824	666.596	719.068	809.62	933.271	693.944	266.876	317.242	238.425	328.459	358.186	159.468	238.617	195.855	228.638	351.375
Figure 7G	B2M MFI					Figure 7H	H-2Kd MFI					Figure 7I	PD-L1 MFI					Figure 7J	FoxP3 MFI					Figure 7K	% Treg+ in CD4+ TILs
	DMSO+IgG	DMSO+Anti-PD-1	S02+IgG	S02+Anti-PD-1			DMSO+IgG	DMSO+Anti-PD-1	S02+IgG	S02+Anti-PD-1			DMSO+IgG	DMSO+Anti-PD-1	S02+IgG	S02+Anti-PD-1			DMSO+IgG	DMSO+Anti-PD-1	S02+IgG	S02+Anti-PD1			DMSO+IgG	DMSO+Anti-PD-1	S02+IgG	S02+Anti-PD1
	1745	2088	2597	2428			1545	850	1629	1587			1159	1588	1670	1643			711	958	381	453			56.7	55.9	20.3	33.7
	1717	1413	1670	1877			451	2181	1995	4318			1928	1104	1241	1184			819	465	281	414			60.8	45	25.3	28.5
	1507	2089	2598	2328			1161	855	1636	1506			1541	1639	1683	1623			562	500	489	388			49.2	49.5	29.3	25.5
	1745	1641	2095	1812			459	534	1897	3901			1927	1981	1420	1166			578	368	501	420			52.6	41.7	31.1	24.8
	1565	2866	1731	2229			1237	773	1141	2662			1572	1772	1325	1470			600	498	445	373			57	50.4	34	21.9
Figure 7L	% CD8+ TILs					Figure 7M	% GZMB+ in CD8+ TILs					Figure 7N	% IFN-g+ in CD8+ TILs
	DMSO+IgG	DMSO+Anti-PD-1	S02+IgG	S02+Anti-PD-1			DMSO+IgG	PD-1+DMSO	S02+IgG	S02+PD1			DMSO+IgG	PD-1+DMSO	S02+IgG	S02+PD1
	5.53	10.2	15	16.7			31.4	16.8	79.9	73.9			46.2	36.6	62.5	85.4
	4.97	9.15	7.56	20.5			32.9	13	76.9	77			55	25.1	64.3	84.8
	4.31	4.79	9.87	23.2			33.4	58.7	53.9	91.7			47.9	66.3	54.6	69
	5.46	2.71	11.9	30			10.1	15.6	52.2	92.2			31.5	29.8	49.9	88.4
	6.46	2.31	9.46	23.8			56.7	48.8	33.9	90.2			52.2	40.2	37.8	66.7

## Sheet: Figure S1
	Figure S1B	Relative mRNA expression (FC)								Figure S1C	RM1 Cells MFI of H-2Kb (×103)			MC38 Cells MFI of H-2Kb (×103)			RM1 Cells MFI of b2M (×103)			MC38 Cells MFI of b2M (×103)			Figure S1D	4T1 Cells MFI of H-2Kb			MC38 Cells MFI of H-2Kb			RM1 Cells MFI of H-2Kb			4T1 Cells MFI of b2M			MC38 Cells MFI of b2M			RM1 Cells MFI of b2M			Figure S1E	RM1 MFI of MHC-II						MC38 MFI of MHC-II
			WT			KO					WT	KO		WT	KO		WT	KO		WT	KO			EV	USP22 OE		EV	USP22		EV	USP22		EV	USP22		EV	USP22		EV	USP22			Isotype Ctrl	WT	KO	E.V.	USP22 OE		Isotype Ctrl
		B2M	1.17978	0.961967	0.858249	2.57449	2.28459	2.71554			3.831	5.849		4.528	7.512		1332	2223		3.227	5.082			39508	40775		5760	4983		21786	19064		11268	11462		10051	8945		4365	3367			247	224	227	231	231		254
		H2D1	0.895988	1.1128	0.991208	2.0392	2.02246	1.94094			3.847	5.951		4.407	7.663		1327	2223		3.126	5.169			39843	39971		6138	5108		21454	18730		11272	11174		10205	8815		4202	3265			228	219	225	221	254		263
		TAP1	1.0106	0.98728	1.00212	1.8795	1.0261	2.77393			3.918	6.12		4.254	7.748		1342	2177		3.016	5.202			41875	38891		6150	4971		21030	18947		11757	11382		10253	8616		4069	3218			225	223	231	225	258		259
		TAP2	0.981457	1.00681	1.01174	1.52631	1.55888	1.53925
		PSMB8	0.948833	1.04838	1.00279	1.79389	1.04072	1.26726
		PSMB9	0.99969	1.03012	0.97019	1.23807	1.23114	1.31985
		PSMB10	0.955494	1.03695	1.00756	1.13618	1.14377	1.16191
	Figure S1G	MB231 MFI of HLA-A,B,C								MB231 MFI of b2M								PC3 MFI of HLA-A,B,C								PC3 MFI of b2M
			PBS			IFN-g					PBS			IFN-g					PBS			IFN-g					PBS			IFN-g
		WT	7330	7215	7449	10710	10785	10954		WT	7276	7120	7429	11006	11209	11332		WT	10308	10269	10418	15252	15608	16366		WT	8691	8560	8670	17142	17609	18018
		KO	10014	10341	9848	11952	12200	12403		KO	10296	10778	9924	12436	12766	12739		KO	14751	14149	13588	17589	17841	17675		KO	15608	14856	14437	20405	20379	20116
	Figure S1H	4T-1 MFI of H2Kd								4T-1 b2M								RM1 MFI of H2Kb								RM1 MFI of b2M								MC38 H2Kb								MC38 b2M
			PBS			IFN-g					PBS			IFN-g					PBS			IFN-g					PBS			IFN-g					PBS			IFN-g					PBS			IFN-g
		WT	2682	2731	2789	4004	4023	4095		WT	2049	2142	2192	3523	3584	3676		WT	4080	4060	4136	6553	6679	6907		WT	3273	2499	2732	4919	4937	5019		WT	3795	3681	3646	6305	6169	6588		WT	2181	2112	2091	3344	3393	3515
		KO	3320	3555	3670	4454	4446	4394		KO	2794	3116	3193	4110	4120	4144		KO	5967	5808	5681	7404	7606	7865		KO	4503	4305	4141	5336	5400	5641		KO	5266	5270	5280	6680	6868	6865		KO	3079	3113	3094	3623	3672	3649
	Figure S1I	Relative OVA mRNA								Figure S1J	MFI of H-2Kb											MFI of b2M
			WT			KO						KO+EV			KO+USP22			KO+C185A					KO+EV			KO+USP22			KO+C185A
		RM1	1.21168	0.94236	0.845957	0.993186	0.897724	1.04276			RM1	1350	1332	1400	943	1030	862	1348	1249	1199		RM1	912	914	920	558	579	537	886	868	882
		MC38	0.911455	1.07541	1.01314	1.1467	0.998932	1.1249			MC38	7869	8099	7921	4721	4614	4547	7663	7612	7680		MC38	8135	8486	8099	3441	3427	3352	7834	7663	7957
[truncated: 4 more columns]

## Sheet: Figure S2
	Figure S2A	RM1 Cell number (×104)														MC38 Cell number (×104)
		Days	WT			KO			B2M KO			USP22 KO+B2m KO				Days	WT			KO			B2M KO			USP22 KO+B2m KO
		0	1	1	1	1	1	1	1	1	1	1	1	1		0	1	1	1	1	1	1	1	1	1	1	1	1
		1	1.97	2.38	2.17	1.83	2.05	2.12	2.21	2.68	1.95	1.97	2.05	2.13		1	1.58	1.44	1.38	1.47	1.37	1.55	1.45	1.61	1.41	1.38	1.47	1.43
		2	6.12	5.44	5.38	5.15	4.78	4.67	6.35	5.65	6.16	5.08	4.55	4.71		2	2.95	3.16	2.74	3.05	2.93	2.87	2.88	2.71	2.53	2.56	2.67	2.42
		3	9.89	10.56	10.88	8.12	8.34	7.69	10.34	9.64	10.05	8.64	7.89	8.92		3	6.34	6.01	6.68	6.15	6.33	6.77	5.38	5.95	5.55	5.31	5.96	5.68
	Figure S2B	RM1 Colony number					Figure S2C	IFN-g (×103 pg/mL)																						TNF-a (×102 pg/mL)
		WT	KO	B2M KO	USP22 KO+B2m KO				WT					KO					B2M KO					USP22 KO+B2M KO							WT					KO					B2M KO					USP22 KO+B2M KO
		195	102	221	132			RM1	2645.5	2861.74	3001.59	2800.15	2510.79	3234.96	3644.68	3442.23	3308.02	3423.77	1462.98	1677.6	1276.62	1345.33	1521.47	1489.32	1659.44	1683.34	1405.47	1470.54		RM1	150.641	139.11	150.341	130.788	158.302	181.984	176.069	162.224	197.69	152.167	89.6882	103.204	76.3157	68.5824	91.4137	94.5118	115.575	128.649	98.0529
		181	121	197	110			MC38	3431.32	3213.52	3000.59	3111.02	3336.09	3625.14	3894.01	4037	4038.89	3801.75	2019.24	1858.97	1683.96	1687.81	1841.04	2019.26	2076.11	2254.55	1970.8	1804.1		MC38	170.186	189.608	167.825	196.082	192.3	252.571	204.339	235.294	249.086	238.498	109.041	96.0412	83.7392	120.041	122.32	123.027	131.369	118.237	144.576
		205	115	193	108
	Figure S2D	% GZMB+ in CD8+ T cells				Figure S2E	% IFN-g+ in CD8+ T cells				Figure S2F	CD69 MFI
		WT	KO	B2M KO	USP22 KO+B2M KO		WT	KO	B2M KO	USP22 KO+B2M KO		WT	KO	B2M KO	USP22 KO+B2M KO
		24.6	46.3	3.14	2.47		12.5	17.4	0.35	0.5		4468	7204	1144	1011
		21.4	42.1	2.27	2.49		14.4	16.9	0.54	0.4		4107	6109	640	590
		22.6	46.7	1.39	1.3		14.4	21.3	0.35	0.35		4206	6483	1020	990
		23.6	47.3	1.76	1.79		13.8	20	0.75	0.5		4452	7718	966	930
[truncated: 1 more columns]

## Sheet: Figure S3
Figure S3A	MC38 Cell number (×104)								RM1 Cell number (×104)								Figure S3B	Tumor volume (mm3)												Figure S3C	Tumor mass (g)			Figure S3D	4T1 MFI
	Days	WT			USP22 KO				Days	WT			USP22 KO					Days	WT					USP22 KO							WT	KO				WT					KO
	0	1	1	1	1	1	1		0	1	1	1	1	1	1			0	0	0	0	0	0	0	0	0	0	0			0.467	0.139			H-2Kd	952	1462	801	1072	1387	1603	1796	1605	1422	1543
	1	1.53	1.72	1.41	1.31	1.61	1.58		1	1.78	1.55	1.85	1.61	1.68	1.75			6	67.0213	80.5392	85.125	56.3216	86.5126	62.3761	71.7136	67.0734	94.4004	76.9535			0.663	0.14			B2M	1361	1784	1397	1785	2005	1889	2057	2139	2124	2292
	2	3.14	3.26	3.49	3.21	3.01	3.11		2	3.44	3.77	3.56	3.35	3.15	3.16			8	71.3662	99.1794	83.2656	87.5429	90.9609	68.8998	66.2944	76.4832	85.2413	81.6568			0.343	0.113
	3	6.47	6.86	5.87	5.71	5.54	5.08		3	6.87	6.36	6.68	5.74	5.94	5.35			10	121.416	140.094	123.343	116.12	126.457	78.4493	85.2628	69.7762	84.597	88.4866			0.341	0.231
																		12	184.067	173.605	198.137	186.241	250.967	82.9932	98.2902	76.5633	108.985	119.602			0.908	0.411
																		14	333.684	425.126	262.693	249.731	481.103	104.002	125.437	96.3577	162.45	221.506
																		16	550.854	716.107	441.099	410.432	1048.38	132.962	113.438	99.825	188.012	295.312
Figure S3E	% CD8+ in TILs			% CD4+ in TILs			Figure S3F	No. of CD8+ T cells/HPF			Figure S3G	% GZMB+ in CD8+ T cells			Figure S3H	% IFN-g+ in CD8+ T cells		Figure S3I	% TNF-a+ in CD8+ T cells			Figure S3J	Tumor volume (mm3)												Figure S3K	Tumor mass (g)
	WT	USP22 KO		WT	USP22 KO			WT	USP22 KO			WT	USP22 KO			WT	USP22 KO		WT	USP22 KO			Days	WT					USP22 KO							WT	USP22 KO
	16.7	21.9		36.6	35.5			12	20			19.3	41.7			63.6	89.4		4.26	37.5			0	0	0	0	0	0	0	0	0	0	0			0.325	0.082
	16.7	20.1		35.8	27.1			14	11			17.7	40.9			65.3	87.5		4.9	47.1			6	24.5191	25.2406	16.127	25.4981	22.8848	26.8401	40.6802	28.8958	41.2478	30.4704			0.364	0.221
	17.8	16.4		38.5	37.3			7	13			32.4	38.7			76.5	88.7		12.8	63			8	73.9246	87.4035	67.5627	87.6682	95.5973	53.7515	63.891	106.158	38.7016	69.3166			0.532	0.345
	19.2	22.7		35.8	36			6	15			27.5	44.9			74.9	91.4		11.3	38			10	188.583	207.617	192.693	273.266	229.87	138.306	162.202	192.132	71.1828	202.608			0.475	0.111
	16.3	18.6		35.5	38.9			8	15			20.3	38.2			65.5	92.9		5.37	38			12	285.166	325.935	363.442	473.107	311.054	157.768	192.132	388.041	86.2454	309.921			0.482	0.296
								5	14														14	476.495	507.556	524.27	811.497	414.068	284.425	500.191	110.628	416.445	232.096
								14	24
								4	12
								3	7
								12	9
								9	5
								7	9

[truncated: 12 more sheets: Figure S4, Figure S5, Figure S6, Figure S7, Figure S8, Figure S9, Figure S10, Figure S11, Figure S12, Figure S13, Figure S14, Figure S15]
